# Supplementary material for: Modulating crossover positioning by introducing large structural changes in chromosomes
Source: BMC Genomics. 2015 Feb 15;16(1):89. doi: 10.1186/s12864-015-1276-z (PMC4359564; doi:10.1186/s12864-015-1276-z)
Supplement: Additional file 1: — Overview of the chromosome constitution of selected deletion mutants and of their behavior in the backcross, leading to the type of aberration inferred. Here are listed the analyzed chromosome aberration mutants and control plants (column A), regions of LOH visualized by IGV (column B), regions of LOH above our threshold levels leading us to infer deletions (column C), chromosome sections where BC Col-0 allele frequencies at or near 0.5 (column D), chromosome sections where RF falls below 1% (column E), and the type of aberration we infer to be present based on the data listed (column F). Specifics are listed below the tables for ease of access. [file 12864_2015_1276_MOESM1_ESM.xlsx]

## Sheet: I
Additional file 1: Overview of the chromosome constitution of selected deletion mutants and of their behaviour in the backcross, leading to the type of abberation inferred
	Chromosome 1
	Regions of LOH visualized with IGV	Deveations from controls										chr4	chr5
		Region of deletion	Col-0 allele freq > 0.45	<1% RF	Type of abberation
Gene density plot >
C1				26.8-28.0	1
C2
C3
M2Δ-1
M2Δ-2
M2Δ-3		20.7-22.2	18.7-24.7	18.7-24.7	Deletion
M2Δ-4		29.4-29.6	26.8-30.4	28-29.2	Deletion
M2Δ-5
M2Δ-6		6.3-6.7	5.5-10.1	5.5-7.6	Deletion
M2Δ-7
M2Δ-8
M2Δ-9		15.5-16.0	13.1-16.0	21.7-26.8	Deletion + Inversion-2
M2Δ-10
M2Δ-11				7.6-10.1 & 28.0-29.2	two inversions-1
M2Δ-12			13.1-21.7	16.0-18.7	Probably deletion, too low coverage to be sure
M2Δ-13
M2Δ-14				18.7-26.8	Inversion-3
M2Δ-15
M2Δ-16
Table 2-I: Constitution of chromosome 1 in the 16 analyzed deletion lines M2-1 through M2-16
The gene density plot and the chromosome bars were visualized in Integrated Genome Viewer (IGV). The Chromosome length bar (B5) was taken from [4].
Blue sections indicate heterozygous presence of both Col-0 and Ler-0 SNPs while red regions indicate Col-0 only SNPs signifying deletions when above treshold levels. Yellow displays regions of low coverage
When regions of LOH have been confirmed by bioinformatics analysis to consist of at least three subsequent col-0 only SNP-reads with a coverage higher than five, these are listed as Deletion abberations (Column F)
Regions of LOH are typified in the BC1 by col-0 allele frequencies being at or near 0.5 indicating non-transmission of deletion chromosomes unless reconstituted through recombination (Column E)
Regions of LOH are also accompanied by low or zero RF in the region covering the deletion (Column D).
Regions of zero RF outside deletion areas are putatively inferred to be chromosomal inversions. As these regions also exist in control individuals however, normal variation in RF could also be their cause.
The number behind putative inversions indicates the number of intervals over which RF fell below 1 cM/Mb (Column F). See the relative graphs in figures 2 and Additional file 1 for a more specified depiction.
In control individuals Col-0 only SNPs were detected, however these never exceeded our threshold levels (3 subsequent LOH SNP reads with coverage over 5X).

## Sheet: II
Additional file 1: Overview of the chromosome constitution of selected deletion mutants and of their behaviour in the backcross, leading to the type of abberation inferred
	Chromosome 2
	Regions of LOH visualized with IGV	Deveations from controls
		Region of deletion	Col-0 allele freq > 0.45	<1% RF	Type of abberation
Gene density plot >
C1
C2
C3
M2Δ-1
M2Δ-2				1.7-5.4	Inversion-1
M2Δ-3
M2Δ-4
M2Δ-5
M2Δ-6				0.6-1.1	Inversion-1
M2Δ-7
M2Δ-8
M2Δ-9
M2Δ-10			17.7-19.7		Gene hit/microdeletion
M2Δ-11
M2Δ-12		0.8-2.1	0-9.7	0.1-6.6	Deletion
M2Δ-13		4.3-5.8	1.2-7.7	5.4-6.6	Deletion
M2Δ-14		17.1-19.5	14.8-19.7	17.7-19.7	Deletion
M2Δ-15			1.7-9.7	1.7-9.7	No deletion? Either inversion AND lethal gene hit OR incorrect mapping???
M2Δ-16		4.1-5.7	0.6-7.7	2.3-5.4	Deletion
Table 2-II: Constitution of chromosome 2 in the 16 analyzed deletion lines M2-1 through M2-16
The gene density plot and the chromosome bars were visualized in Integrated Genome Viewer (IGV). The Chromosome length bar (B5) was taken from [4].
Blue sections indicate heterozygous presence of both Col-0 and Ler-0 SNPs while red regions indicate Col-0 only SNPs signifying deletions when above treshold levels. Yellow displays regions of low coverage
When regions of LOH have been confirmed by bioinformatics analysis to consist of at least three subsequent col-0 only SNP-reads with a coverage higher than five, these are listed as Deletion abberations (Column F)
Regions of LOH are typified in the BC1 by col-0 allele frequencies being at or near 0.5 indicating non-transmission of deletion chromosomes unless reconstituted through recombination (Column E)
Regions of LOH are also accompanied by low or zero RF in the region covering the deletion (Column D).
Regions of zero RF outside deletion areas are putatively inferred to be chromosomal inversions. As these regions also exist in control individuals however, normal variation in RF could also be their cause.
The number behind putative inversions indicates the number of intervals over which RF fell below 1 cM/Mb (Column F). See the relative graphs in figures 2 and Additional file 1 for a more specified depiction.
In control individuals Col-0 only SNPs were detected, however these never exceeded our threshold levels (3 subsequent LOH SNP reads with coverage over 5X).

## Sheet: III
Additional file 1: Overview of the chromosome constitution of selected deletion mutants and of their behaviour in the backcross, leading to the type of abberation inferred
	Chromosome 3
	Regions of LOH visualized with IGV	Deveations from controls
		Region of deletion	Col-0 allele freq > 0.45	<1% RF	Type of abberation
Gene density plot >
C1
C2				0-0.9	1
C3
M2Δ-1
M2Δ-2		14.3-15.6	12.1-15.3	1.8-2.7	deletion
M2Δ-3			2.7-8.3		Gene hit/microdeletion
M2Δ-4				21.4-22.6	Inversion-1
M2Δ-5
M2Δ-6			12.1-18.2		Gene hit/microdeletion
M2Δ-7				22.6-23.6	Inversion-1
M2Δ-8
M2Δ-9
M2Δ-10		16.6-17.3	12.1-18.2	22.6-23.6	deletion
M2Δ-11
M2Δ-12
M2Δ-13
M2Δ-14
M2Δ-15				6.5-10	Inversion-2
M2Δ-16
Table 2-III: Constitution of chromosome 3 in the 16 analyzed deletion lines M2-1 through M2-16
The gene density plot and the chromosome bars were visualized in Integrated Genome Viewer (IGV). The Chromosome length bar (B5) was taken from [4].
Blue sections indicate heterozygous presence of both Col-0 and Ler-0 SNPs while red regions indicate Col-0 only SNPs signifying deletions when above treshold levels. Yellow displays regions of low coverage
When regions of LOH have been confirmed by bioinformatics analysis to consist of at least three subsequent col-0 only SNP-reads with a coverage higher than five, these are listed as Deletion abberations (Column F)
Regions of LOH are typified in the BC1 by col-0 allele frequencies being at or near 0.5 indicating non-transmission of deletion chromosomes unless reconstituted through recombination (Column E)
Regions of LOH are also accompanied by low or zero RF in the region covering the deletion (Column D).
Regions of zero RF outside deletion areas are putatively inferred to be chromosomal inversions. As these regions also exist in control individuals however, normal variation in RF could also be their cause.
The number behind putative inversions indicates the number of intervals over which RF fell below 1 cM/Mb (Column F). See the relative graphs in figures 2 and Additional file 1 for a more specified depiction.
In control individuals Col-0 only SNPs were detected, however these never exceeded our threshold levels (3 subsequent LOH SNP reads with coverage over 5X).

## Sheet: IV
Additional file 1: Overview of the chromosome constitution of selected deletion mutants and of their behaviour in the backcross, leading to the type of abberation inferred
	Chromosome 4
	Regions of LOH visualized with IGV	Deveations from controls
		Region of deletion	Col-0 allele freq > 0.45	<1% RF	Type of abberation
Gene density plot >
C1
C2
C3				13.2-16.4	1
M2Δ-1				0.3-0.8	Inversion-1
M2Δ-2
M2Δ-3
M2Δ-4		0-3	0-6.8	0-4.8	Deletion
M2Δ-5
M2Δ-6
M2Δ-7		0-1.2	0-6.8	0-4.8	Deletion
M2Δ-8
M2Δ-9				0.8-1.2	Inversion-1
M2Δ-10
M2Δ-11
M2Δ-12
M2Δ-13
M2Δ-14				4.8-8.9	Inversion-2
M2Δ-15		0-1.6	0-13.2	0-13.1	Deletion plus pericentromeric inversion-3
M2Δ-16				0-4.8	Inversion
Table 2-IV: Constitution of chromosome 4 in the 16 analyzed deletion lines M2-1 through M2-16
The gene density plot and the chromosome bars were visualized in Integrated Genome Viewer (IGV). The Chromosome length bar (B5) was taken from [4].
Blue sections indicate heterozygous presence of both Col-0 and Ler-0 SNPs while red regions indicate Col-0 only SNPs signifying deletions when above treshold levels. Yellow displays regions of low coverage
When regions of LOH have been confirmed by bioinformatics analysis to consist of at least three subsequent col-0 only SNP-reads with a coverage higher than five, these are listed as Deletion abberations (Column F)
Regions of LOH are typified in the BC1 by col-0 allele frequencies being at or near 0.5 indicating non-transmission of deletion chromosomes unless reconstituted through recombination (Column E)
Regions of LOH are also accompanied by low or zero RF in the region covering the deletion (Column D).
Regions of zero RF outside deletion areas are putatively inferred to be chromosomal inversions. As these regions also exist in control individuals however, normal variation in RF could also be their cause.
The number behind putative inversions indicates the number of intervals over which RF fell below 1 cM/Mb (Column F). See the relative graphs in figures 2 and Additional file 1 for a more specified depiction.
In control individuals Col-0 only SNPs were detected, however these never exceeded our threshold levels (3 subsequent LOH SNP reads with coverage over 5X).

## Sheet: V
Additional file 1: Overview of the chromosome constitution of selected deletion mutants and of their behaviour in the backcross, leading to the type of abberation inferred
	Chromosome 5
	Regions of LOH visualized with IGV	Deveations from controls
		Region of deletion	Col-0 allele freq > 0.45	<1% RF	Type of abberation
Gene density plot >
C1
C2
C3				4.7-7.6	Single interval
M2Δ-1		13.5-15.8	7.6-20.6	13.5-17.1	Deletion
M2Δ-2				23.6-24.7	Inversion-1
M2Δ-3
M2Δ-4				24.7-27.0	Inversion-2
M2Δ-5		13.6-14.0	10.5-13.5		Deletion
M2Δ-6		14.9-16.5	7.6-17.1		Deletion + pericentromeric inversion-1
M2Δ-7		0.8-2.0	0-7.6	0.9-4.7^23.6-27	Deletion + inversion-2
M2Δ-8		9.1-11.4	7.6-13.5		Deletion
M2Δ-9		11.4-11.7			Deletion
M2Δ-10
M2Δ-11		16.8-17.4	17.1-20.6	17.1-20.6	Deletion
M2Δ-12
M2Δ-13
M2Δ-14
M2Δ-15
M2Δ-16
Table 2-V: Constitution of chromosome 5 in the 16 analyzed deletion lines M2-1 through M2-16
The gene density plot and the chromosome bars were visualized in Integrated Genome Viewer (IGV). The Chromosome length bar (B5) was taken from [4].
Blue sections indicate heterozygous presence of both Col-0 and Ler-0 SNPs while red regions indicate Col-0 only SNPs signifying deletions when above treshold levels. Yellow displays regions of low coverage
When regions of LOH have been confirmed by bioinformatics analysis to consist of at least three subsequent col-0 only SNP-reads with a coverage higher than five, these are listed as Deletion abberations (Column F)
Regions of LOH are typified in the BC1 by col-0 allele frequencies being at or near 0.5 indicating non-transmission of deletion chromosomes unless reconstituted through recombination (Column E)
Regions of LOH are also accompanied by low or zero RF in the region covering the deletion (Column D).
Regions of zero RF outside deletion areas are putatively inferred to be chromosomal inversions. As these regions also exist in control individuals however (E9), normal variation in RF could also be their cause.
The number behind putative inversions indicates the number of intervals over which RF fell below 1 cM/Mb (Column F). See the relative graphs in figures 2 and Additional file 1 for a more specified depiction.
In control individuals Col-0 only SNPs were detected, however these never exceeded our threshold levels (3 subsequent LOH SNP reads with coverage over 5X).
