# Supplementary material for: Modulating crossover positioning by introducing large structural changes in chromosomes
Source: BMC Genomics. 2015 Feb 15;16(1):89. doi: 10.1186/s12864-015-1276-z (PMC4359564; doi:10.1186/s12864-015-1276-z)
Supplement: Additional file 3: — List of SNP markers used for deletion detection. These were selected by means of a Majority vote strategy as explained in Materials and Methods, section ‘Deletion detection’. [file 12864_2015_1276_MOESM3_ESM.xlsx]

## Sheet: F1_majority_vote
Additional file 3: F1 majority vote LOH markers
chr1	292437	A	C/C	35
chr1	1211865	C	C/T	46
chr1	1779497	TTCTCTCTCTCTCT	TTCTCTCTCTCTCT/TTCTCTCTCTCT	42
chr1	2209436	G	G/A	19
chr1	2211975	G	G/A	36
chr1	2239629	G	G/A	23
chr1	2325347	T	T/G	40
chr1	2396642	G	G/A	20
chr1	2502279	A	G/G	30
chr1	3042212	C	C/T	40
chr1	3066904	A	A/G	46
chr1	3203878	G	G/A	12
chr1	3245607	G	G/T	32
chr1	3303190	G	G/A	23
chr1	3311042	C	C/T	11
chr1	3575288	T	T/C	35
chr1	3754392	C	C/T	38
chr1	3799001	A	A/G	38
chr1	3889005	T	T/C	25
chr1	4062745	A	A/C	27
chr1	4139461	C	C/T	37
chr1	4156716	A	A/G	43
chr1	4290436	C	C/T	14
chr1	4299430	T	T/G	39
chr1	4349288	A	A/T	25
chr1	4542707	C	C/G	43
chr1	5403687	C	C/A	44
chr1	5677119	AC	AC/A	40
chr1	6034733	G	G/C	16
chr1	6034755	C	C/G	16
chr1	6038189	C	C/A	23
chr1	6108134	T	T/C	24
chr1	6151670	T	T/C	34
chr1	6154829	A	A/T	40
chr1	6154835	A	A/G	40
chr1	6157500	A	A/C	38
chr1	6157505	C	C/G	40
chr1	6226304	CTTTTTT	CTTTTTT/CTTTTT	20
chr1	6346132	C	C/G	41
chr1	6346187	C	C/T	40
chr1	6346221	G	G/A	46
chr1	6504683	T	T/G	31
chr1	6529893	A	A/C	38
chr1	6529905	A	A/G	38
chr1	6529932	G	G/C	37
chr1	6577568	C	C/G	34
chr1	6577591	T	T/G	34
chr1	6602584	T	T/C	14
chr1	6635063	C	C/T	46
chr1	6679833	G	G/C	46
chr1	6760264	C	T/T	16
chr1	6946143	T	T/C	46
chr1	6946149	C	C/T	46
chr1	7069812	G	G/A	44
chr1	7069886	C	C/G	16
chr1	7101816	C	C/T	38
chr1	7101822	T	T/A	41
chr1	7125005	GAA	GAA/GA	31
chr1	7223992	C	C/T	40
chr1	7294386	T	C/C	21
chr1	7294397	C	G/G	23
chr1	7475195	A	A/T	40
chr1	7475198	C	C/T	15
chr1	7475216	T	T/A	40
chr1	7900780	A	A/G	45
chr1	8323552	G	G/A	46
chr1	8325808	G	GT/GT	25
chr1	8527998	T	T/C	46
chr1	8687550	A	A/C	24
chr1	8992204	A	A/C	27
chr1	9006337	C	C/T	39
chr1	9024783	G	G/T	38
chr1	9035712	T	T/A	29
chr1	9424768	C	C/A	38
chr1	9477438	C	C/A	47
chr1	9477474	G	G/A	47
chr1	9481933	T	T/C	42
chr1	9524754	C	C/A	27
chr1	9528356	G	G/C	15
chr1	9563597	A	G/G	35
chr1	9563618	C	A/A	35
chr1	9899603	G	G/A	21
chr1	10032561	G	G/T	38
chr1	10135631	T	T/A	42
chr1	10358804	T	T/C	44
chr1	10358806	G	G/A	42
chr1	10427249	A	A/G	28
chr1	10497630	A	A/G	37
chr1	10699576	G	G/A	43
chr1	10925519	C	C/T	11
chr1	11044709	T	G/G	43
chr1	11117716	A	A/G	35
chr1	11157048	T	T/C	42
chr1	11215921	C	C/T	46
chr1	11215948	G	G/T	41
chr1	11215959	T	T/G	31
chr1	11415385	A	A/G	33
chr1	11415415	G	G/A	33
chr1	11419322	C	T/T	36
chr1	11432009	T	T/A	40
chr1	11432039	A	A/G	40
chr1	11432048	T	T/A	40
chr1	11527805	A	A/G	37
chr1	11527832	C	C/T	40
chr1	11527882	C	C/T	41
chr1	11553597	C	C/G	41
chr1	11553605	A	A/G	40
chr1	11653614	G	G/C	34
chr1	11653630	T	T/A	34
chr1	11653663	C	C/T	34
chr1	11949215	C	C/A	45
chr1	11949248	A	A/G	45
chr1	11949252	GT	GT/G	41
chr1	12158568	T	C/C	32
chr1	12158793	A	A/G	41
chr1	12158824	G	G/A	24
chr1	12174021	A	A/G	42
chr1	12346662	A	A/C	21
chr1	12352688	C	C/T	25
chr1	12367148	A	A/C	45
chr1	12613157	T	T/C	41
chr1	12613181	A	A/C	41
chr1	12649780	A	A/G	31
chr1	12861649	G	G/A	43
chr1	12913478	T	T/A	22
chr1	12913490	A	A/C	22
chr1	12913496	T	T/A	23
chr1	12913544	A	G/G	26
chr1	12913550	C	T/T	26
chr1	12913563	C	T/T	26
chr1	13144666	G	G/A	45
chr1	13144695	A	A/G	45
chr1	13181197	T	T/G	39
chr1	13207661	C	C/A	12
chr1	13219826	A	G/G	26
chr1	13219869	A	G/G	25
chr1	13223474	C	C/T	36
chr1	13336407	C	C/T	47
chr1	13394303	A	A/G	39
chr1	13394325	C	C/T	39
chr1	13493124	C	C/T	37
chr1	13645111	C	C/A	44
chr1	13649176	C	C/T	35
chr1	13650137	A	A/G	39
chr1	13650765	G	G/T	15
chr1	13650810	A	A/G	24
chr1	13689909	A	G/G	28
chr1	13770481	G	G/C	39
chr1	13770489	T	T/C	39
chr1	13833062	C	C/A	31
chr1	13833084	A	A/G	45
chr1	13833102	T	T/G	26
chr1	13871331	G	G/A	46
chr1	13871345	C	C/T	46
chr1	13956493	T	T/A	32
chr1	13956510	T	T/C	34
chr1	13956526	T	T/A	11
chr1	13956540	G	G/A	33
chr1	13956545	A	A/G	29
chr1	14203554	T	T/C	12
chr1	14230417	A	A/C	14
chr1	14230433	G	G/A	37
chr1	14230460	C	C/G	38
chr1	14230462	T	T/G	39
chr1	14242960	C	C/T	16
chr1	14242967	T	T/C	17
chr1	14244101	A	G/G	28
chr1	14258705	A	A/G	36
chr1	14268364	C	C/G	46
chr1	14268422	G	G/A	46
chr1	14281585	G	T/T	38
chr1	14281620	G	A/A	38
chr1	14281642	A	G/G	38
chr1	14281649	A	T/T	38
chr1	14282922	G	G/A	45
chr1	14284649	C	C/T	29
chr1	15071253	T	C/C	44
chr1	15071284	C	T/T	44
chr1	15160931	A	G/G	45
chr1	15160950	A	C/C	45
chr1	15160973	G	T/T	33
chr1	15216230	T	T/G	14
chr1	15501191	C	G/G	28
chr1	15520119	G	T/T	20
chr1	15526875	G	G/C	44
chr1	15534800	C	C/G	43
chr1	15534840	C	C/T	43
chr1	15542333	C	C/T	42
chr1	15544897	C	C/G	45
chr1	15544929	G	G/T	46
chr1	15548221	C	C/T	20
chr1	15548223	C	C/T	20
chr1	15548232	T	T/C	25
chr1	15549128	A	A/T	47
chr1	15549175	G	G/A	47
chr1	15590296	T	T/G	33
chr1	15590310	C	C/T	32
chr1	15590330	C	C/T	31
chr1	15591664	C	C/T	13
chr1	15647854	A	A/C	43
chr1	15713739	G	G/A	22
chr1	15713758	G	G/A	26
chr1	15713772	A	A/T	13
chr1	15713774	C	C/A	26
chr1	15894509	A	A/G	45
chr1	15950058	C	C/A	46
chr1	15950087	T	T/C	45
chr1	15961745	A	A/T	38
chr1	15961809	A	A/G	44
chr1	16066129	T	T/C	40
chr1	16066161	T	T/A	40
chr1	16082231	T	T/C	19
chr1	16094549	T	T/G	12
chr1	16101633	T	T/G	11
chr1	16203450	T	T/C	35
chr1	16203454	T	T/A	35
chr1	16203543	C	C/G	42
chr1	16204631	C	G/G	11
chr1	16249010	T	T/A	43
chr1	16249033	A	A/G	43
chr1	16249035	A	A/G	43
chr1	16489799	T	T/C	46
chr1	16515535	G	C/C	47
chr1	16523595	C	T/T	47
chr1	16541704	A	G/G	32
chr1	16585841	A	G/G	37
chr1	16620989	C	C/A	29
chr1	16627535	A	A/C	13
chr1	16627562	A	A/C	14
chr1	16636526	A	A/G	44
chr1	16785510	T	T/C	30
chr1	16821456	GGA	GGA/GGACGA	43
chr1	16821490	T	T/C	25
chr1	16821543	G	G/C	21
chr1	16926611	T	T/G	45
chr1	17005702	T	T/C	13
chr1	17005727	C	C/T	39
chr1	17025293	T	T/G	42
chr1	17025324	T	T/G	42
chr1	17056664	G	G/C	35
chr1	17071564	T	T/C	41
chr1	17276219	A	A/G	42
chr1	17336265	A	A/G	38
chr1	17408933	C	C/T	25
chr1	17422644	A	A/G	43
chr1	17422692	A	A/G	40
chr1	17443749	C	A/A	11
chr1	17464628	C	T/T	28
chr1	17464661	A	G/G	28
chr1	17490097	A	A/T	45
chr1	17509472	T	C/C	25
chr1	17537384	C	C/T	44
chr1	17659615	C	T/T	33
chr1	17985764	T	T/C	32
chr1	18055544	T	C/C	19
chr1	18055553	A	G/G	19
chr1	18063674	A	T/T	19
chr1	18137164	C	A/A	14
chr1	18137168	A	C/C	14
chr1	18173584	A	A/T	37
chr1	18284540	A	A/G	24
chr1	18368489	T	T/G	40
chr1	18500343	T	T/TC	40
chr1	18623680	T	T/G	35
chr1	18623684	T	T/C	35
chr1	18623709	T	T/C	35
chr1	18625766	A	T/T	28
chr1	18731337	A	A/C	27
chr1	18830615	C	C/T	38
chr1	18830623	T	T/C	45
chr1	18830635	G	G/A	14
chr1	18830655	G	G/C	23
chr1	18967416	T	T/C	20
chr1	18967471	C	C/T	40
chr1	18967504	C	C/T	36
chr1	18968931	A	A/G	36
chr1	18968940	T	T/C	45
chr1	18970464	C	C/G	34
chr1	18970494	G	G/A	33
chr1	18970500	T	T/C	40
chr1	18970518	G	G/A	38
chr1	19047007	G	G/T	33
chr1	19284490	A	G/G	25
chr1	19285074	C	A/A	17
chr1	19485050	C	C/T	33
chr1	19517858	A	G/G	23
chr1	19866480	C	C/T	24
chr1	19913575	T	T/C	15
chr1	20002743	A	A/T	30
chr1	20049436	A	A/T	41
chr1	20077914	C	C/A	19
chr1	20077954	C	C/A	13
chr1	20617287	T	T/C	33
chr1	20703233	G	A/A	24
chr1	20707720	A	C/C	37
chr1	20736880	C	C/G	39
chr1	20739511	G	G/A	31
chr1	20907770	T	T/C	34
chr1	20907806	C	C/T	34
chr1	20918305	C	G/G	42
chr1	20941886	A	A/G	43
chr1	20989361	G	C/C	23
chr1	20989366	C	G/G	23
chr1	20992544	T	T/C	42
chr1	20992584	A	A/G	42
chr1	21113232	C	C/T	26
chr1	21148190	A	A/C	20
chr1	21172168	G	G/C	40
chr1	21172182	C	C/A	40
chr1	21331204	G	G/T	23
chr1	21379194	C	C/T	46
chr1	21398045	T	T/A	39
chr1	21851199	C	C/A	36
chr1	21855168	A	A/G	43
chr1	21908038	A	A/T	16
chr1	22011560	A	A/G	38
chr1	22026612	G	G/A	24
chr1	22026655	T	T/C	23
chr1	22072857	C	C/A	38
chr1	22248091	T	T/C	20
chr1	22248883	G	G/A	38
chr1	22296276	G	G/A	20
chr1	22794353	G	G/C	35
chr1	22814656	T	T/A	19
chr1	22863974	G	C/C	15
chr1	22913948	C	A/A	11
chr1	22913970	T	A/A	11
chr1	22977781	G	G/A	38
chr1	22977788	A	A/G	38
chr1	22977803	G	G/C	38
chr1	22998897	T	T/A	40
chr1	23006712	A	A/G	27
chr1	23029242	A	G/G	23
chr1	23178938	C	T/T	43
chr1	23178975	C	T/T	42
chr1	23178992	T	C/C	43
chr1	23232319	G	G/A	20
chr1	23232326	GAA	GAA/GAAA	15
chr1	23258847	C	C/T	19
chr1	23258865	G	G/A	15
chr1	23264285	A	A/T	41
chr1	23268269	A	A/G	41
chr1	23306101	C	C/T	38
chr1	23371650	A	A/G	41
chr1	23371654	A	A/C	44
chr1	23400285	T	T/C	35
chr1	23473321	T	T/C	45
chr1	23607881	A	A/G	35
chr1	23607912	C	C/T	35
chr1	23615184	T	T/A	37
chr1	24018219	T	T/C	42
chr1	24018229	A	A/G	42
chr1	24045961	C	C/T	14
chr1	24073642	A	A/G	42
chr1	24073647	G	G/A	42
chr1	24114707	C	C/G	43
chr1	24114708	C	C/G	43
chr1	24114722	G	G/T	42
chr1	24131910	T	T/C	34
chr1	24131937	T	T/C	35
chr1	24262461	T	T/C	40
chr1	24574493	C	C/A	45
chr1	24595053	T	T/A	45
chr1	24667436	T	T/A	45
chr1	24709510	C	C/T	45
chr1	24709530	G	G/C	45
chr1	24836022	A	A/G	46
chr1	24836036	A	A/G	46
chr1	24861620	G	G/C	41
chr1	24881377	G	G/T	41
chr1	24970288	T	T/C	28
chr1	25056927	T	C/C	17
chr1	25056933	T	C/C	17
chr1	25312144	C	C/T	32
chr1	25369269	C	C/A	43
chr1	25654070	C	C/A	41
chr1	25782909	A	C/C	40
chr1	25905239	G	G/A	31
chr1	25928450	T	T/C	42
chr1	25934502	A	A/G	34
chr1	26021783	TTAT	TTAT/TT	17
chr1	26672573	A	A/C	33
chr1	26672595	T	T/G	35
chr1	26855644	T	T/G	19
chr1	26855671	T	T/C	19
chr1	26855702	C	C/T	19
chr1	26887097	G	G/T	46
chr1	27111321	A	A/C	20
chr1	27135233	C	C/T	33
chr1	27135249	A	A/G	20
chr1	27135268	G	G/C	33
chr1	27135289	T	T/A	17
chr1	27232362	T	T/G	14
chr1	27237295	C	C/T	46
chr1	27287268	A	A/G	44
chr1	27648475	A	A/G	40
chr1	27766168	A	A/G	41
chr1	27860595	T	C/C	33
chr1	27860625	C	T/T	33
chr1	27991529	C	C/T	35
chr1	27991532	T	T/A	35
chr1	27991535	C	C/T	35
chr1	28062061	T	T/G	37
chr1	28188151	G	C/C	28
chr1	28275118	C	C/T	45
chr1	28456198	G	A/A	33
chr1	29365623	T	T/C	21
chr1	29450952	A	A/G	39
chr1	29450955	A	A/G	37
chr1	29450958	A	A/G	24
chr1	29450961	T	T/C	39
chr1	29563629	T	T/G	35
chr1	29617416	A	G/G	34
chr1	29617450	A	T/T	34
chr1	29617453	C	T/T	32
chr1	29617456	G	T/T	32
chr1	29722288	C	C/T	38
chr1	29724461	A	A/T	41
chr1	29739964	T	T/C	36
chr1	29811357	C	C/T	41
chr1	29834659	A	C/C	20
chr1	30057984	G	G/C	31
chr1	30058026	C	C/A	37
chr1	30134154	T	T/C	47
chr1	30226110	A	A/C	29
chr1	30227036	T	T/C	37
chr1	30351144	C	C/T	44
chr1	30356827	A	A/T	44
chr1	30356835	A	A/G	44
chr1	30356844	G	G/A	43
chr1	30399484	C	C/G	11
chr1	30414864	C	C/T	34
chr2	148293	G	G/C	29
chr2	174481	CTTTT	CTTTT/CTTTTT	38
chr2	695987	C	C/T	12
chr2	824524	A	A/G	33
chr2	831902	A	A/C	34
chr2	862371	T	T/G	43
chr2	986396	A	A/G	22
chr2	1023113	G	A/A	31
chr2	1023133	T	C/C	31
chr2	1219643	A	A/T	37
chr2	1310201	C	C/T	45
chr2	1310208	G	G/A	45
chr2	1462112	A	A/G	42
chr2	1486316	A	A/G	45
chr2	1486366	A	A/C	46
chr2	1550444	T	T/C	34
chr2	1550450	C	C/A	33
chr2	1599858	C	A/A	34
chr2	1667973	A	A/T	18
chr2	1668006	G	G/C	19
chr2	1668021	G	G/T	18
chr2	1739926	C	A/A	21
chr2	1774031	A	G/G	41
chr2	1774039	T	C/C	41
chr2	1774049	G	T/T	41
chr2	1776741	T	T/C	38
chr2	1786085	T	T/A	31
chr2	1786101	A	A/G	44
chr2	1798289	G	G/C	45
chr2	1798349	C	C/T	45
chr2	1798382	C	C/T	31
chr2	1829388	G	G/A	44
chr2	1844944	T	T/C	22
chr2	1844991	A	A/G	29
chr2	1845005	C	C/T	27
chr2	1870030	T	T/G	35
chr2	1950793	G	C/C	18
chr2	1950845	T	A/A	18
chr2	2089716	G	G/A	19
chr2	2190054	C	C/T	18
chr2	2190941	G	G/A	43
chr2	2304924	ACC	ACC/AC	23
chr2	2314457	G	G/T	45
chr2	2314476	C	C/T	41
chr2	2365924	C	T/T	15
chr2	2392629	G	G/A	18
chr2	2400964	A	A/G	46
chr2	2407803	G	G/A	13
chr2	2417608	T	T/C	38
chr2	2435192	A	AG/AG	12
chr2	2441649	A	A/G	46
chr2	2461931	A	A/T	37
chr2	2477101	A	A/C	46
chr2	2494791	C	C/T	47
chr2	2494809	C	C/T	47
chr2	2506616	A	A/G	14
chr2	2513202	T	T/C	39
chr2	2775485	C	C/T	37
chr2	2775506	G	G/A	46
chr2	2867784	A	A/G	41
chr2	2876751	T	T/C	40
chr2	2876994	C	T/T	15
chr2	2943031	T	T/C	17
chr2	2943073	T	T/TG	13
chr2	2951527	T	T/C	12
chr2	3004237	G	G/A	44
chr2	3004240	G	G/A	44
chr2	3033153	T	C/C	34
chr2	3089602	T	T/G	29
chr2	3089651	C	C/T	31
chr2	3140267	T	T/C	34
chr2	3140309	C	C/T	34
chr2	3155603	T	T/A	44
chr2	3155613	C	C/T	44
chr2	3155619	T	T/C	44
chr2	3172837	T	C/C	42
chr2	3172870	G	C/C	21
chr2	3172873	A	G/G	18
chr2	3172900	G	A/A	42
chr2	3200479	G	A/A	25
chr2	3229893	C	T/T	46
chr2	3229923	C	T/T	46
chr2	3536010	T	C/C	31
chr2	3536019	A	G/G	31
chr2	3541059	G	G/A	44
chr2	3542309	T	T/G	15
chr2	3558739	T	T/A	19
chr2	3658003	G	G/A	43
chr2	3658016	A	A/T	46
chr2	3667661	T	T/C	39
chr2	3667672	C	C/T	15
chr2	3677723	G	G/A	33
chr2	3681360	C	C/A	46
chr2	3681399	A	A/G	46
chr2	3683879	G	T/T	22
chr2	3683895	A	T/T	22
chr2	3683924	A	T/T	22
chr2	3727486	G	G/T	40
chr2	3732652	T	T/C	38
chr2	3737384	G	G/T	27
chr2	3750571	T	C/C	43
chr2	3759882	A	G/G	26
chr2	3759940	A	G/G	26
chr2	3770188	T	T/A	13
chr2	3771899	T	C/C	47
chr2	3771908	A	A/G	26
chr2	3771928	G	G/A	25
chr2	3810091	C	C/G	45
chr2	3810099	T	T/C	45
chr2	3821757	C	C/T	34
chr2	3828558	C	C/T	44
chr2	3835173	C	C/G	46
chr2	3858879	C	C/T	44
chr2	3906365	G	A/A	15
chr2	3921787	G	G/A	18
chr2	3923830	G	G/A	41
chr2	3923843	A	A/G	41
chr2	3978167	A	A/G	46
chr2	3978217	C	C/T	46
chr2	3978226	T	T/C	45
chr2	4092276	C	C/T	40
chr2	4106521	A	T/T	41
chr2	4106533	C	A/A	40
chr2	4129036	A	A/G	44
chr2	4129076	G	G/A	44
chr2	4157891	T	T/G	31
chr2	4157899	T	T/C	31
chr2	4157912	A	A/G	31
chr2	4178612	A	A/G	12
chr2	4178639	T	T/G	12
chr2	4196604	C	C/T	45
chr2	4205285	G	G/C	37
chr2	4205896	C	C/A	41
chr2	4208455	T	T/G	44
chr2	4210216	T	T/C	42
chr2	4277049	T	T/G	44
chr2	4277057	C	C/T	41
chr2	4279756	C	T/T	11
chr2	4279796	A	G/G	11
chr2	4279802	A	G/G	11
chr2	4279816	C	T/T	11
chr2	4283604	T	T/G	43
chr2	4288095	ATT	ATT/AT	31
chr2	4289059	C	C/T	30
chr2	4289880	A	G/G	43
chr2	4291570	G	G/A	41
chr2	4291594	A	A/G	40
chr2	4300083	TGG	TGG/TG	30
chr2	4300129	G	G/T	31
chr2	4339845	T	T/C	42
chr2	4389163	C	C/T	44
chr2	4517723	C	C/T	40
chr2	4533400	T	T/A	17
chr2	4574930	C	C/G	17
chr2	4597816	A	A/C	30
chr2	4622059	G	G/T	45
chr2	4622087	A	A/G	44
chr2	4625409	T	T/C	12
chr2	4625419	A	A/T	11
chr2	4625433	A	A/G	12
chr2	4698465	C	C/G	43
chr2	4714971	C	C/G	44
chr2	4717744	G	G/C	30
chr2	4717750	C	C/T	30
chr2	4723154	A	A/G	22
chr2	4723187	A	A/G	41
chr2	4723190	G	G/A	41
chr2	4729419	C	T/T	41
chr2	4740533	A	A/G	32
chr2	4753443	C	C/T	36
chr2	4753462	A	A/C	28
chr2	4783376	G	G/A	16
chr2	4809256	G	G/A	43
chr2	4848738	T	T/C	15
chr2	4950999	C	C/T	34
chr2	4951021	C	C/A	35
chr2	4951042	G	G/A	34
chr2	4951050	T	T/A	34
chr2	4951117	T	T/C	28
chr2	4973558	T	T/A	34
chr2	4973576	C	C/T	47
chr2	4973974	A	G/G	47
chr2	4981277	C	T/T	39
chr2	4981319	C	G/G	39
chr2	5090417	A	A/G	29
chr2	5090423	T	T/C	14
chr2	5127615	AGGGG	AGGGG/AGGG	26
chr2	5129060	T	T/A	41
chr2	5129063	T	T/C	41
chr2	5142774	A	G/G	19
chr2	5142809	A	G/G	19
chr2	5148788	T	T/C	46
chr2	5155393	T	T/G	38
chr2	5155400	G	G/A	36
chr2	5218260	G	G/T	43
chr2	5302252	T	C/C	25
chr2	5302292	A	G/G	24
chr2	5305445	T	C/C	35
chr2	5305457	T	C/C	36
chr2	5305462	G	A/A	38
chr2	5331328	G	G/A	33
chr2	5331354	A	A/G	26
chr2	5357398	T	A/A	13
chr2	5357409	T	G/G	13
chr2	5357437	C	C/T	29
chr2	5357447	C	C/G	39
chr2	5358164	G	G/A	17
chr2	5358184	C	C/T	25
chr2	5358217	C	C/T	20
chr2	5358271	C	C/T	39
chr2	5374165	G	A/A	46
chr2	5374184	A	T/T	46
chr2	5383760	T	T/C	39
chr2	5383780	A	A/G	38
chr2	5383796	A	A/G	40
chr2	5383803	A	A/G	38
chr2	5383821	G	G/A	17
chr2	5427423	T	T/C	24
chr2	5443284	T	T/C	39
chr2	5443287	G	G/A	34
chr2	5469733	G	G/A	45
chr2	5469748	C	C/T	37
chr2	5469771	C	C/T	36
chr2	5469774	C	C/T	37
chr2	5469792	T	T/C	37
chr2	5520314	G	G/T	36
chr2	5529950	T	T/C	25
chr2	5582599	A	G/G	30
chr2	5582629	A	G/G	30
chr2	5605269	T	T/G	39
chr2	5624630	A	A/T	47
chr2	5708408	A	A/G	45
chr2	5708427	G	G/A	44
chr2	5708436	C	C/T	45
chr2	5773071	A	A/G	35
chr2	5773085	T	T/G	35
chr2	5773105	C	C/G	35
chr2	5800523	C	C/A	22
chr2	5888839	A	A/G	44
chr2	5989378	C	C/T	36
chr2	6008556	A	A/G	17
chr2	6077734	C	C/T	41
chr2	6114019	C	C/A	28
chr2	6116536	G	T/T	44
chr2	6117981	G	G/A	20
chr2	6118045	C	C/G	32
chr2	6118060	T	T/A	35
chr2	6119332	C	C/T	20
chr2	6119336	C	C/T	23
chr2	6119351	A	A/G	43
chr2	6119372	A	A/G	26
chr2	6123159	T	T/C	46
chr2	6123172	A	A/T	40
chr2	6123196	GAAAA	GAAAA/GAAAAA	46
chr2	6123889	A	A/G	43
chr2	6123906	G	G/A	43
chr2	6123914	G	G/A	43
chr2	6180898	G	G/C	36
chr2	6180900	G	G/A	37
chr2	6226150	C	C/T	44
chr2	6349052	A	A/C	41
chr2	6349059	T	T/C	41
chr2	6405764	C	C/T	15
chr2	6437869	C	C/T	44
chr2	6437875	A	A/G	44
chr2	6437890	T	T/C	45
chr2	6525701	A	A/G	46
chr2	6525749	G	G/T	46
chr2	6530898	G	A/A	21
chr2	6530950	C	A/A	21
chr2	6542833	C	C/T	43
chr2	6677503	T	T/C	46
chr2	6677566	C	C/T	18
chr2	6677584	G	G/A	17
chr2	6677611	G	G/C	18
chr2	6889149	T	T/A	39
chr2	6914212	G	G/A	43
chr2	6914228	C	C/T	43
chr2	6936157	A	A/C	45
chr2	6998120	C	C/T	18
chr2	7041317	C	C/A	34
chr2	7041344	A	A/T	33
chr2	7114022	C	C/A	23
chr2	7114068	A	A/G	23
chr2	7217122	T	T/C	17
chr2	7217174	T	T/C	17
chr2	7232259	G	G/A	45
chr2	7232273	C	C/G	45
chr2	7232297	C	C/T	45
chr2	7292840	T	T/A	13
chr2	7333394	T	T/C	39
chr2	7333403	G	G/A	42
chr2	7673451	C	C/T	45
chr2	7743480	C	C/A	37
chr2	7762620	A	A/G	43
chr2	7766588	T	T/C	46
chr2	7932967	G	G/A	40
chr2	7965965	C	C/T	45
chr2	8082325	A	A/T	36
chr2	8082382	T	T/A	37
chr2	8260144	A	A/G	44
chr2	8324906	G	G/C	41
chr2	8405257	C	C/T	45
chr2	8458102	A	A/G	35
chr2	8517267	G	G/C	15
chr2	8522902	A	A/G	40
chr2	8653629	T	T/A	34
chr2	8763119	A	A/G	23
chr2	8774774	C	C/T	38
chr2	8797990	C	C/T	46
chr2	8820606	C	C/T	42
chr2	9287069	G	G/A	24
chr2	9297406	T	A/A	24
chr2	9309904	C	C/T	21
chr2	9309923	G	G/A	33
chr2	9309935	G	G/T	29
chr2	9368319	G	G/A	39
chr2	9376888	G	G/A	46
chr2	9503648	A	A/G	46
chr2	9659644	G	G/A	12
chr2	9718448	G	G/A	32
chr2	9846369	G	G/A	39
chr2	9862490	A	A/G	22
chr2	9900391	T	C/C	24
chr2	9900395	T	A/A	24
chr2	9900400	G	A/A	24
chr2	9950910	A	C/C	32
chr2	10121447	T	C/C	27
chr2	10342533	C	C/A	41
chr2	10395643	A	A/C	34
chr2	10520431	T	T/C	44
chr2	10520434	A	A/T	44
chr2	10520478	C	C/T	44
chr2	10754057	A	A/C	45
chr2	10799250	T	T/C	45
chr2	11110087	C	C/G	39
chr2	11264289	T	C/C	31
chr2	11264305	C	T/T	31
chr2	11264320	A	C/C	31
chr2	11469813	A	A/G	15
chr2	11616630	T	T/C	11
chr2	11735961	C	C/G	44
chr2	11800329	A	A/G	41
chr2	11881531	T	T/C	14
chr2	12143355	C	C/G	20
chr2	12289886	A	T/T	12
chr2	12289929	T	C/C	12
chr2	12289938	T	A/A	12
chr2	12367862	G	C/C	29
chr2	12367892	A	G/G	30
chr2	12367905	A	C/C	30
chr2	12367910	G	A/A	30
chr2	12452777	A	G/G	33
chr2	12689704	T	T/G	44
chr2	12695135	G	G/A	40
chr2	12752576	A	G/G	34
chr2	12760192	A	A/T	44
chr2	12889891	A	A/T	23
chr2	12889898	G	G/C	23
chr2	12927864	T	T/C	46
chr2	13002429	T	T/A	29
chr2	13020910	T	A/A	39
chr2	13045631	T	T/A	44
chr2	13099699	T	C/C	42
chr2	13110147	C	C/G	45
chr2	13447215	CG	CG/CGG	47
chr2	13447255	C	C/T	35
chr2	13726821	G	A/A	36
chr2	13726831	C	T/T	36
chr2	13726864	T	C/C	36
chr2	13836986	A	A/C	42
chr2	13867878	T	T/G	35
chr2	14007282	G	G/A	40
chr2	14210981	T	T/C	46
chr2	14276375	A	A/G	46
chr2	14633145	T	T/G	22
chr2	14642814	C	C/T	30
chr2	14696226	A	A/T	44
chr2	14897586	A	A/C	27
chr2	14901295	A	A/T	25
chr2	15225813	G	G/A	20
chr2	15332311	T	A/A	42
chr2	15332352	G	A/A	46
chr2	15424351	A	A/G	40
chr2	15440948	G	G/A	11
chr2	15505068	A	A/C	44
chr2	15505071	C	C/G	43
chr2	15687906	T	T/C	25
chr2	15837748	T	T/C	36
chr2	15982087	G	G/A	42
chr2	16042079	A	A/G	37
chr2	16286450	G	G/A	45
chr2	16286470	A	A/T	45
chr2	16730404	A	A/T	12
chr2	16811728	T	T/G	28
chr2	16836393	C	T/T	23
chr2	16836421	A	T/T	23
chr2	17082280	C	C/G	47
chr2	17090183	T	T/G	45
chr2	17208792	A	A/C	42
chr2	17234551	G	A/A	40
chr2	17381920	T	T/C	37
chr2	17499431	T	T/C	45
chr2	17594343	T	T/G	47
chr2	17690751	G	A/A	35
chr2	17690763	A	G/G	34
chr2	17690780	G	C/C	35
chr2	17876270	T	G/G	36
chr2	18054117	A	A/G	46
chr2	18054120	C	C/A	45
chr2	18075096	A	A/G	31
chr2	18262372	A	A/T	22
chr2	18262426	T	T/G	21
chr2	18287540	G	G/C	23
chr2	18335584	C	A/A	17
chr2	18503220	T	C/C	38
chr2	18549418	T	T/C	32
chr2	18608755	T	T/G	36
chr2	18780268	T	T/A	41
chr2	18948524	G	G/A	38
chr2	19012371	TCAACAACAACAACA	TCAACAACAACAACA/TCAACAACAACA	40
chr2	19696553	C	T/T	46
chr3	56444	C	C/G	41
chr3	168623	C	C/G	40
chr3	178036	C	C/T	35
chr3	301835	GAAAAA	GAAAAA/GAAAA	42
chr3	545320	G	G/A	47
chr3	564343	T	T/A	40
chr3	589541	A	A/G	46
chr3	670898	T	T/A	14
chr3	823785	T	C/C	14
chr3	833991	C	C/A	12
chr3	833995	C	C/A	14
chr3	1221671	T	T/C	46
chr3	1221688	T	T/C	46
chr3	1221695	A	A/G	46
chr3	1327553	G	G/A	17
chr3	1472901	C	C/T	40
chr3	1562137	C	C/A	45
chr3	1574691	CAAAAAA	CAAAAAA/CAAAAAAAA	17
chr3	1603590	T	T/C	25
chr3	1603632	T	T/C	25
chr3	1784631	G	G/A	43
chr3	1806221	C	C/G	41
chr3	2024979	T	T/C	26
chr3	2085134	T	T/G	33
chr3	2308794	T	T/C	45
chr3	2798071	G	G/A	14
chr3	3533902	GAAAAAA	GAAAAAA/GAAAAA	27
chr3	3585416	C	C/A	41
chr3	3625377	C	C/A	38
chr3	3625424	T	T/C	38
chr3	3674695	C	C/T	43
chr3	3743518	T	T/C	29
chr3	4189345	G	G/A	43
chr3	4285800	C	C/T	37
chr3	4566089	A	A/G	40
chr3	4632853	C	C/A	39
chr3	4632874	C	C/T	36
chr3	4638322	C	C/G	36
chr3	4720551	T	T/C	45
chr3	5386599	C	C/T	32
chr3	5439732	G	G/A	13
chr3	5439750	C	C/G	13
chr3	5667369	T	T/C	20
chr3	5724248	T	T/A	28
chr3	5852247	C	C/A	45
chr3	6182509	G	G/C	20
chr3	6231323	A	A/C	45
chr3	6231329	A	A/G	45
chr3	6843871	C	C/A	35
chr3	6845291	T	T/C	34
chr3	6903994	A	A/G	44
chr3	7093315	T	T/G	38
chr3	7345855	C	C/T	45
chr3	7345883	A	A/G	38
chr3	7401258	T	T/C	41
chr3	7693580	G	G/C	44
chr3	8023082	C	C/T	39
chr3	8311749	C	C/G	47
chr3	8456213	G	C/C	18
chr3	8456226	G	A/A	19
chr3	8456241	T	A/A	18
chr3	8583705	T	T/C	31
chr3	8612058	G	G/A	45
chr3	8662742	G	G/A	44
chr3	8942303	G	G/T	41
chr3	9224055	C	T/T	44
chr3	9224070	C	A/A	45
chr3	9224114	T	G/G	45
chr3	9302378	C	C/T	47
chr3	9302384	C	C/A	47
chr3	9514830	C	C/G	43
chr3	9571212	G	G/C	43
chr3	9573462	A	A/T	21
chr3	9576001	A	G/G	26
chr3	9576038	T	C/C	26
chr3	9576042	A	G/G	26
chr3	9576057	A	T/T	26
chr3	9614167	T	T/C	16
chr3	9614221	G	G/C	18
chr3	9618117	G	G/C	46
chr3	9619256	A	A/G	45
chr3	9619267	C	C/G	45
chr3	9621186	T	T/C	43
chr3	9654658	T	T/C	45
chr3	9787325	C	C/T	46
chr3	10224705	G	G/C	37
chr3	10224788	T	T/C	31
chr3	10462376	G	G/A	25
chr3	10462431	C	C/T	31
chr3	10817416	A	A/C	23
chr3	10817437	G	G/A	23
chr3	10817470	T	T/C	22
chr3	10884885	G	G/A	20
chr3	10953775	T	T/C	33
chr3	11020380	C	T/T	41
chr3	11109496	C	C/CT	38
chr3	11122468	T	T/A	24
chr3	11122473	T	T/A	20
chr3	11122491	A	A/G	37
chr3	11122506	T	T/C	37
chr3	11122535	C	C/A	37
chr3	11175152	T	T/C	45
chr3	11175174	G	G/T	47
chr3	11231773	A	A/C	12
chr3	11334342	G	G/T	33
chr3	11334364	A	A/T	34
chr3	11366203	T	T/C	21
chr3	11571983	A	G/G	17
chr3	11572001	G	C/C	17
chr3	11580684	A	A/G	47
chr3	11655307	G	G/C	39
chr3	11721217	A	C/C	41
chr3	11721234	T	C/C	41
chr3	11721245	G	A/A	41
chr3	11794357	C	C/T	45
chr3	11834245	A	G/G	30
chr3	11842734	C	C/A	16
chr3	11858240	C	C/G	21
chr3	11881007	G	G/A	30
chr3	11881056	C	C/G	41
chr3	11885513	A	A/G	35
chr3	12048222	G	G/T	30
chr3	12051930	A	A/G	41
chr3	12053562	G	G/T	11
chr3	12053572	G	G/C	12
chr3	12053607	C	C/T	45
chr3	12053621	T	T/C	45
chr3	12098882	T	T/C	46
chr3	12098920	T	T/C	46
chr3	12187772	C	C/A	45
chr3	12187808	A	A/G	45
chr3	12191740	G	G/A	36
chr3	12191804	G	G/A	37
chr3	12204010	G	G/A	26
chr3	12204014	G	G/A	23
chr3	12325671	C	C/T	31
chr3	12326662	C	C/T	43
chr3	12389694	T	T/C	44
chr3	12389700	C	C/T	44
chr3	12389722	T	T/C	44
chr3	12389748	T	T/C	44
chr3	12411230	G	A/A	14
chr3	12445766	A	A/G	35
chr3	12445769	T	T/C	36
chr3	12517705	G	G/C	38
chr3	12521569	C	C/T	46
chr3	12642820	T	T/C	42
chr3	12666294	G	G/C	37
chr3	12674478	C	C/G	44
chr3	12674504	G	G/A	42
chr3	12682984	A	A/T	46
chr3	12708395	GAAAAA	GAAAA/GAAAA	15
chr3	12708420	A	A/G	14
chr3	12708422	A	A/G	14
chr3	12721385	G	G/A	46
chr3	12752717	C	C/G	47
chr3	12752725	C	C/T	46
chr3	12783179	T	T/C	43
chr3	13214730	G	G/A	44
chr3	13248058	C	C/T	47
chr3	13248067	A	A/C	38
chr3	13248080	G	G/A	47
chr3	13395256	T	C/C	27
chr3	13411318	C	C/T	39
chr3	13411336	A	A/G	37
chr3	13411343	C	G/G	45
chr3	13412521	A	A/T	27
chr3	13412544	T	T/G	20
chr3	13412566	A	A/G	26
chr3	13424064	A	A/C	44
chr3	13451374	G	G/A	42
chr3	13451410	C	C/G	41
chr3	13494602	T	T/C	46
chr3	13509386	G	A/A	45
chr3	13513102	C	A/A	18
chr3	13513123	G	A/A	36
chr3	13514030	T	A/A	33
chr3	13572156	C	T/T	30
chr3	13572162	G	T/T	30
chr3	13713386	A	A/T	22
chr3	14012045	C	C/A	37
chr3	14012128	A	A/G	19
chr3	14097603	C	C/T	45
chr3	14097606	C	C/G	45
chr3	14097628	G	G/A	45
chr3	14106676	C	C/A	42
chr3	14106683	C	C/G	41
chr3	14117929	C	C/T	46
chr3	14117983	A	A/G	46
chr3	14122109	A	A/G	42
chr3	14122125	A	A/G	42
chr3	14152965	C	T/T	25
chr3	14163266	C	C/T	46
chr3	14210484	T	T/C	39
chr3	14216550	T	A/A	35
chr3	14228125	G	G/A	21
chr3	14244373	T	T/C	38
chr3	14261742	G	A/A	15
chr3	14268245	T	T/C	45
chr3	14283497	G	G/A	45
chr3	14302828	T	T/C	36
chr3	14422064	C	T/T	44
chr3	14424388	C	C/T	38
chr3	14424410	C	C/A	38
chr3	14424912	C	T/T	44
chr3	14424919	T	C/C	44
chr3	14424962	A	T/T	44
chr3	14424969	A	G/G	44
chr3	14712431	C	C/G	44
chr3	14712447	G	G/T	45
chr3	14740326	G	G/T	46
chr3	14787913	C	C/T	28
chr3	14787946	A	A/T	26
chr3	14797429	A	A/G	42
chr3	14797438	C	C/G	42
chr3	14801040	C	C/G	28
chr3	14801072	C	C/T	28
chr3	14801130	C	C/T	44
chr3	14840918	G	G/A	44
chr3	14865721	T	T/C	46
chr3	14865723	G	G/T	17
chr3	14865732	G	G/T	19
chr3	14865737	C	C/G	39
chr3	14916109	A	A/G	15
chr3	14916112	G	G/T	17
chr3	14916168	T	C/C	27
chr3	14936968	A	A/G	30
chr3	14950512	A	A/G	38
chr3	14950555	A	A/G	41
chr3	14954769	T	T/C	41
chr3	14970073	A	A/C	30
chr3	14970076	C	C/A	28
chr3	14972452	A	A/G	38
chr3	14972457	G	G/A	36
chr3	15013138	C	C/A	45
chr3	15013182	T	T/C	45
chr3	15013392	A	A/G	36
chr3	15013424	A	A/C	43
chr3	15035598	C	T/T	39
chr3	15036453	G	G/T	31
chr3	15036470	C	C/T	11
chr3	15103762	T	T/C	31
chr3	15107429	C	C/T	45
chr3	15114454	C	C/A	44
chr3	15139532	C	A/A	40
chr3	15139546	G	A/A	44
chr3	15140447	T	T/C	36
chr3	15140451	A	A/G	44
chr3	15140458	G	G/A	44
chr3	15140464	G	G/C	46
chr3	15141076	A	A/T	46
chr3	15141087	T	T/C	44
chr3	15141097	A	A/G	46
chr3	15146453	T	T/C	43
chr3	15153659	G	G/A	27
chr3	15165807	T	T/C	42
chr3	15165832	TCCCCC	TCCCCC/TCCCC	41
chr3	15265274	G	T/T	40
chr3	15265293	C	T/T	40
chr3	15265321	T	C/C	40
chr3	15265328	G	A/A	40
chr3	15363107	C	C/G	38
chr3	15390076	T	A/A	28
chr3	15390147	T	T/C	11
chr3	15392904	T	T/C	40
chr3	15462451	G	A/A	35
chr3	15567722	A	G/G	36
chr3	15567761	A	G/G	36
chr3	15574026	A	A/T	46
chr3	15579558	G	G/A	42
chr3	15580189	A	G/G	37
chr3	15580214	G	T/T	37
chr3	15581997	A	C/C	30
chr3	15582015	A	G/G	29
chr3	15593029	G	G/T	39
chr3	15600251	G	G/A	46
chr3	15678177	A	A/G	40
chr3	15695989	TAAAAAA	TAAAAAA/TAAAAAAA	32
chr3	15759211	C	C/A	22
chr3	15759242	T	T/C	23
chr3	15760642	A	A/G	46
chr3	15760701	G	G/A	45
chr3	15804967	G	G/C	45
chr3	15805016	T	T/C	44
chr3	15806513	A	A/T	38
chr3	15813753	A	A/G	47
chr3	15813782	G	G/A	32
chr3	15813843	C	C/T	43
chr3	15831093	A	A/C	37
chr3	15922499	T	T/C	13
chr3	15922509	C	C/G	13
chr3	16188443	A	A/G	39
chr3	16188479	C	C/T	42
chr3	16204153	G	G/A	23
chr3	16204156	G	G/T	29
chr3	16438437	C	C/T	45
chr3	16438444	A	A/G	45
chr3	16557785	T	T/A	43
chr3	16569407	G	G/T	36
chr3	16629181	C	C/T	20
chr3	16636173	G	G/A	43
chr3	16657526	A	A/G	21
chr3	16657552	G	G/A	20
chr3	16657556	C	C/T	21
chr3	16747056	C	C/T	34
chr3	16747102	T	T/C	31
chr3	16772581	T	T/A	33
chr3	16772608	C	C/G	33
chr3	16772629	C	C/A	33
chr3	16782902	C	C/T	25
chr3	16860644	G	G/A	18
chr3	17093918	G	G/A	21
chr3	17095493	G	G/C	42
chr3	17107985	G	G/T	45
chr3	17107998	G	G/T	16
chr3	17129521	G	G/A	14
chr3	17129524	T	T/C	12
chr3	17129548	C	C/G	15
chr3	17164506	T	T/C	46
chr3	17178934	C	C/T	38
chr3	17198387	C	C/T	39
chr3	17198388	G	G/T	39
chr3	17288667	C	A/A	37
chr3	17288696	C	T/T	40
chr3	17288739	G	A/A	33
chr3	17324944	T	T/G	41
chr3	17333443	G	G/A	39
chr3	17333493	A	A/T	38
chr3	17458313	A	C/C	27
chr3	17647185	C	C/T	31
chr3	17680438	G	G/T	41
chr3	17744508	C	C/T	46
chr3	17865991	A	A/T	20
chr3	17883909	T	T/C	41
chr3	17898342	T	G/G	23
chr3	17980723	C	C/A	40
chr3	17980741	G	G/A	40
chr3	17980776	T	T/C	40
chr3	18004780	A	A/C	29
chr3	18089239	T	T/G	41
chr3	18269893	T	A/A	45
chr3	18269940	G	T/T	11
chr3	18269962	T	C/C	11
chr3	18331754	T	T/G	22
chr3	18357541	T	T/G	33
chr3	18357574	G	G/T	42
chr3	18506419	A	G/G	38
chr3	18506455	A	G/G	38
chr3	18666308	A	A/G	25
chr3	18940896	A	A/T	24
chr3	18948126	A	C/C	19
chr3	18998744	C	C/A	39
chr3	19275226	T	T/A	40
chr3	19511199	A	G/G	27
chr3	19574483	A	A/G	40
chr3	19575572	T	T/C	39
chr3	19575602	A	A/C	11
chr3	19578278	GCCC	GCCC/GCCCC	35
chr3	19578308	C	C/T	37
chr3	19903902	A	A/G	42
chr3	20014083	G	G/C	34
chr3	20073157	A	A/G	39
chr3	20172915	A	A/C	39
chr3	20256937	C	C/A	41
chr3	20360541	C	C/T	13
chr3	20360543	A	A/G	15
chr3	20383296	G	G/A	24
chr3	20383302	T	T/C	25
chr3	20421426	A	A/G	24
chr3	20421548	A	A/T	39
chr3	20453285	T	T/G	38
chr3	20997574	A	A/G	39
chr3	21173687	C	C/G	41
chr3	21255182	A	A/C	24
chr3	21328412	C	C/T	45
chr3	21468762	A	A/T	13
chr3	21861772	A	T/T	14
chr3	21861780	C	T/T	14
chr3	21861783	G	A/A	14
chr3	22045436	C	C/A	36
chr3	22045454	T	T/G	37
chr3	22045510	T	T/A	37
chr3	22135293	ATTTT	ATTTT/ATTTTT	42
chr3	22168107	C	C/T	34
chr3	22266712	G	G/A	17
chr3	22370570	G	G/A	13
chr3	22470860	T	T/C	23
chr3	22518687	T	T/G	41
chr3	22518692	G	G/A	24
chr3	22518711	T	T/C	44
chr3	22518730	C	C/T	41
chr3	22520137	G	G/A	41
chr3	22520167	C	C/T	36
chr3	22542194	G	G/A	38
chr3	22641046	C	C/A	29
chr3	22641049	G	G/A	29
chr3	22641055	T	T/G	27
chr3	22783547	A	A/G	32
chr3	23091577	G	G/A	40
chr3	23155716	C	C/T	43
chr3	23206267	C	C/T	15
chr3	23385559	T	T/C	20
chr3	23411671	C	C/T	16
chr3	23419993	C	C/T	42
chr4	42715	T	T/G	43
chr4	61958	T	C/C	23
chr4	61979	T	C/C	23
chr4	197570	A	G/G	30
chr4	424535	C	C/T	45
chr4	424565	G	G/C	45
chr4	522944	T	T/C	47
chr4	569393	T	T/C	27
chr4	705834	A	A/G	17
chr4	788852	G	G/A	38
chr4	892609	T	T/C	34
chr4	892628	G	G/A	39
chr4	1207780	A	A/G	15
chr4	1211450	C	C/G	45
chr4	1217513	GTTTTT	GTTTTT/GTTTTTT	33
chr4	1306834	T	T/G	41
chr4	1306840	A	A/G	40
chr4	1326398	A	A/G	45
chr4	1558214	C	C/A	39
chr4	1558301	C	C/A	15
chr4	1656903	C	C/T	23
chr4	1656919	T	T/C	24
chr4	1674292	C	C/T	21
chr4	1674305	G	G/A	21
chr4	1674328	T	T/G	33
chr4	1674340	C	C/T	30
chr4	1674353	A	A/G	20
chr4	1675005	T	T/C	39
chr4	1675584	G	A/A	28
chr4	1675592	C	T/T	28
chr4	1675606	GC	G/G	28
chr4	1675647	G	C/C	30
chr4	1675666	T	C/C	30
chr4	1675685	C	G/G	30
chr4	1677677	C	C/T	33
chr4	1682526	G	G/T	45
chr4	1682589	T	T/C	42
chr4	1682597	C	C/T	47
chr4	1739479	C	T/T	41
chr4	1755709	C	C/T	25
chr4	1755715	G	G/A	28
chr4	1755736	T	T/C	24
chr4	1755742	G	G/A	27
chr4	1773069	G	A/A	20
chr4	1805181	T	T/C	37
chr4	1808550	T	C/C	43
chr4	1850496	T	T/G	44
chr4	1850497	T	T/C	44
chr4	1850585	C	C/A	46
chr4	1944493	T	T/C	44
chr4	1944513	G	G/A	44
chr4	1980716	A	A/G	43
chr4	1994417	C	C/T	45
chr4	2005221	A	A/C	45
chr4	2005257	C	C/T	43
chr4	2005275	C	C/T	44
chr4	2006245	C	C/T	24
chr4	2007067	C	C/T	45
chr4	2007103	A	A/C	46
chr4	2064681	C	C/T	39
chr4	2067334	T	T/C	36
chr4	2067377	C	C/A	31
chr4	2153816	G	G/C	24
chr4	2159383	C	C/G	31
chr4	2159408	GA	GA/G	29
chr4	2159428	G	G/C	31
chr4	2188794	A	A/G	19
chr4	2188799	A	A/G	19
chr4	2256073	G	G/A	46
chr4	2304018	G	G/A	15
chr4	2305851	G	G/A	38
chr4	2305888	G	G/A	38
chr4	2366525	T	C/C	27
chr4	2366544	T	C/C	27
chr4	2527137	T	C/C	37
chr4	2527141	A	G/G	37
chr4	2527192	G	T/T	37
chr4	2727156	T	T/G	16
chr4	2788649	G	G/A	43
chr4	2882624	G	G/A	38
chr4	2891751	A	A/G	42
chr4	2893903	C	C/A	37
chr4	2893907	T	T/C	38
chr4	2974099	C	C/T	39
chr4	2974142	C	G/G	14
chr4	2982632	G	G/A	46
chr4	2998202	A	A/G	23
chr4	3002171	A	A/G	39
chr4	3002172	C	C/T	39
chr4	3006610	C	C/A	35
chr4	3007576	T	T/C	26
chr4	3069246	GTTT	GTT/GTT	31
chr4	3069279	A	C/C	31
chr4	3072643	G	G/A	46
chr4	3102245	G	G/A	44
chr4	3103441	G	G/A	46
chr4	3179956	C	C/T	18
chr4	3188281	C	C/G	45
chr4	3295899	T	A/A	22
chr4	3295912	C	T/T	22
chr4	3312038	G	G/A	28
chr4	3312055	G	G/A	43
chr4	3318371	C	C/T	42
chr4	3362680	T	T/C	47
chr4	3421965	G	G/A	43
chr4	3426930	A	A/G	41
chr4	3434127	G	G/A	46
chr4	3434152	C	C/T	46
chr4	3437719	A	A/G	34
chr4	3439853	G	G/T	39
chr4	3482985	T	T/C	28
chr4	3485811	C	C/A	25
chr4	3487680	C	C/A	40
chr4	3503411	T	T/A	45
chr4	3508991	A	A/G	46
chr4	3527986	G	G/A	44
chr4	3573035	G	G/T	46
chr4	3578137	G	G/A	47
chr4	3587115	G	G/A	44
chr4	3595864	A	A/C	13
chr4	3602348	G	A/A	43
chr4	3631869	G	G/T	41
chr4	3644727	C	T/T	32
chr4	3644747	T	G/G	32
chr4	3644766	C	G/G	31
chr4	3644769	C	T/T	31
chr4	3675797	C	C/G	46
chr4	3682935	A	A/G	28
chr4	3686460	C	C/T	26
chr4	3686482	C	C/T	44
chr4	3686536	C	C/A	33
chr4	3687196	G	G/T	46
chr4	3687280	C	C/T	31
chr4	3687287	A	G/G	41
chr4	3693800	G	G/A	26
chr4	3818141	T	T/G	36
chr4	3821657	C	C/A	25
chr4	3821661	ATGTG	ATGTG/ATG	13
chr4	3846201	C	C/T	35
chr4	3846383	G	T/T	42
chr4	3903085	CA	CA/C	35
chr4	3911561	C	C/T	46
chr4	3945923	C	C/G	11
chr4	3945972	C	C/T	12
chr4	4031752	C	C/T	38
chr4	4135706	T	T/G	38
chr4	4135720	A	A/T	38
chr4	4138792	A	A/T	38
chr4	4180669	T	T/C	12
chr4	4183440	C	G/G	15
chr4	4187680	G	G/A	41
chr4	4211222	A	T/T	41
chr4	4274638	T	T/C	19
chr4	4302182	G	A/A	39
chr4	4302206	T	C/C	21
chr4	4427236	G	G/A	32
chr4	4427266	C	C/A	31
chr4	4455500	A	A/G	41
chr4	4455507	G	G/T	41
chr4	4527566	A	T/T	47
chr4	4527576	C	C/T	15
chr4	4527578	T	C/C	47
chr4	4527607	A	G/G	47
chr4	4611008	A	A/T	33
chr4	4611021	T	T/C	36
chr4	4724283	T	T/A	19
chr4	4724297	C	C/A	34
chr4	4724301	C	C/T	45
chr4	4724304	C	C/T	45
chr4	4724316	G	G/T	39
chr4	4724322	G	G/A	24
chr4	4764844	G	G/A	45
chr4	4764919	T	C/C	28
chr4	4764958	C	T/T	28
chr4	4764961	G	C/C	28
chr4	4811693	G	G/A	24
chr4	4859152	A	A/C	25
chr4	4880290	G	G/A	47
chr4	4953459	A	A/T	31
chr4	4953483	T	T/C	39
chr4	5004501	C	T/T	25
chr4	5004548	T	C/C	25
chr4	5007749	T	T/C	36
chr4	5007784	G	G/A	37
chr4	5007800	A	A/G	37
chr4	5085925	T	C/C	32
chr4	5101580	T	T/C	33
chr4	5116684	T	T/C	12
chr4	5117795	A	A/G	18
chr4	5147931	G	G/A	46
chr4	5242392	G	G/T	13
chr4	5271085	C	C/T	44
chr4	5271090	G	G/A	44
chr4	5407029	T	T/C	41
chr4	5528584	T	T/G	25
chr4	5571451	C	C/A	26
chr4	5571490	C	C/T	25
chr4	5593057	G	G/A	45
chr4	5624673	A	A/G	34
chr4	5624696	A	A/G	34
chr4	5705252	T	T/A	41
chr4	5967203	C	C/T	11
chr4	5969226	C	C/T	30
chr4	5969235	C	C/T	30
chr4	5969471	A	A/C	42
chr4	5970339	T	T/A	44
chr4	5970343	G	G/T	44
chr4	5970355	T	C/C	46
chr4	6120221	T	T/C	37
chr4	6150700	ATTT	ATTT/ATTTT	19
chr4	6277347	C	C/G	29
chr4	6302087	T	T/A	23
chr4	6318658	C	C/T	40
chr4	6332064	T	T/G	45
chr4	6332088	T	T/C	45
chr4	6494796	C	C/G	40
chr4	6609898	A	A/G	15
chr4	7068558	A	A/C	33
chr4	7123135	A	C/C	15
chr4	7185320	C	C/T	44
chr4	7318937	A	T/T	20
chr4	7318978	T	C/C	20
chr4	7318996	A	G/G	20
chr4	7516444	C	G/G	17
chr4	7516456	T	C/C	17
chr4	7655081	A	A/T	40
chr4	7687986	A	A/G	30
chr4	7758687	C	C/T	19
chr4	7758788	A	A/C	33
chr4	7758807	G	G/A	36
chr4	7932977	C	C/A	44
chr4	8287447	TAAA	TAAA/TAAAA	37
chr4	8287483	T	T/A	39
chr4	8363266	A	G/G	19
chr4	8573511	A	A/C	40
chr4	8574142	G	G/A	45
chr4	8574169	G	G/A	45
chr4	8666773	A	C/C	38
chr4	8719614	T	G/G	25
chr4	8900588	G	G/A	40
chr4	8900683	C	C/A	12
chr4	9018131	G	G/A	17
chr4	9019823	G	C/C	32
chr4	9112868	T	C/C	43
chr4	9121381	G	T/T	36
chr4	9121388	A	T/T	36
chr4	9171856	T	T/C	42
chr4	9171898	T	T/A	45
chr4	9196714	T	T/C	43
chr4	9340036	T	T/A	34
chr4	9593916	A	G/G	30
chr4	9593937	G	A/A	30
chr4	9603906	GA	GAA/GAA	45
chr4	9605746	G	G/A	45
chr4	9612253	T	T/C	42
chr4	10017737	C	C/A	27
chr4	10041382	T	T/C	38
chr4	10289158	A	A/C	19
chr4	10300171	G	G/A	38
chr4	10300177	T	T/G	43
chr4	10313251	G	G/T	42
chr4	10319535	C	C/T	20
chr4	10418825	T	T/C	35
chr4	10565283	G	T/T	24
chr4	10604220	T	T/C	42
chr4	10604268	C	C/T	39
chr4	10604271	C	C/T	40
chr4	10663446	A	C/C	43
chr4	10663458	T	C/C	43
chr4	10669176	C	G/G	29
chr4	10669191	T	G/G	29
chr4	10731515	G	G/A	47
chr4	10740377	A	A/G	44
chr4	10778080	G	G/A	33
chr4	10807532	G	G/A	39
chr4	10891526	C	C/G	33
chr4	10910214	A	A/G	43
chr4	11001155	G	G/T	45
chr4	11041017	G	A/A	33
chr4	11041033	C	T/T	33
chr4	11207572	G	G/A	43
chr4	11207625	C	G/G	45
chr4	11216722	A	A/G	13
chr4	11441272	T	T/A	25
chr4	11441319	G	G/C	24
chr4	11573908	T	T/G	33
chr4	11573950	A	A/G	33
chr4	11577609	G	G/A	42
chr4	11794348	A	A/G	40
chr4	11794354	A	A/G	40
chr4	11794399	A	A/G	40
chr4	11822980	C	C/T	44
chr4	11823642	A	A/G	42
chr4	11889625	G	G/C	34
chr4	12111089	C	C/T	43
chr4	12410214	A	C/C	32
chr4	12795692	T	C/C	37
chr4	12945652	G	G/C	33
chr4	13063519	G	G/A	37
chr4	13111652	C	C/T	31
chr4	13676386	A	A/G	45
chr4	13902745	TCAGCAGC	TCAGCAGC/TCAGC	38
chr4	13947946	A	A/G	44
chr4	14056966	C	G/G	20
chr4	14419963	G	G/A	42
chr4	14419965	C	C/T	43
chr4	14419968	A	A/T	43
chr4	14419971	T	T/G	45
chr4	14663521	G	C/C	33
chr4	14848834	A	A/T	44
chr4	14975335	C	C/T	30
chr4	15043348	T	T/C	17
chr4	15123297	C	C/T	40
chr4	15222099	C	C/T	11
chr4	15335695	A	A/T	18
chr4	15564090	T	T/C	32
chr4	15639729	C	C/A	37
chr4	15895580	G	G/C	40
chr4	16344833	T	A/A	22
chr4	16395270	G	G/C	31
chr4	16867328	G	G/A	29
chr4	16925506	A	A/C	31
chr4	17287191	A	A/T	39
chr4	17288961	G	G/A	17
chr4	17423158	C	T/T	36
chr4	17512803	T	T/C	29
chr4	17512822	A	A/G	28
chr4	17528167	C	C/T	41
chr4	17528173	C	C/T	41
chr4	17549190	AAGAGAGAGAGAGAGAGAG	AAGAGAGAGAGAGAGAGAG/AAGAGAGAGAGAGAGAG	46
chr4	17610326	A	A/G	32
chr4	18105100	C	C/T	28
chr4	18121479	C	C/G	31
chr4	18267305	G	G/A	35
chr4	18405301	G	A/A	22
chr4	18477837	T	T/A	47
chr4	18527947	A	A/G	40
chr5	61234	C	C/G	35
chr5	61236	A	A/G	38
chr5	126369	C	C/T	45
chr5	133644	A	A/G	45
chr5	133652	T	T/G	45
chr5	216215	G	G/A	23
chr5	253030	G	G/T	39
chr5	253078	A	A/G	39
chr5	436449	G	G/A	37
chr5	480114	T	T/C	36
chr5	554625	A	A/G	43
chr5	565504	G	G/T	39
chr5	738689	A	A/G	12
chr5	739458	G	G/A	42
chr5	739501	T	T/C	42
chr5	790100	A	A/G	39
chr5	797575	C	G/G	13
chr5	797589	C	T/T	13
chr5	797619	T	C/C	13
chr5	797629	T	G/G	13
chr5	820921	A	A/T	37
chr5	820926	A	A/G	37
chr5	977311	T	T/C	45
chr5	1212923	A	G/G	11
chr5	1213046	A	A/T	41
chr5	1213052	A	A/T	40
chr5	1277422	T	T/C	43
chr5	1364942	A	G/G	11
chr5	1364964	T	C/C	11
chr5	1388046	T	A/A	20
chr5	1798521	T	T/C	46
chr5	1964239	C	C/T	21
chr5	2270983	G	G/C	46
chr5	2367234	A	A/T	39
chr5	2375870	T	T/C	22
chr5	2375871	G	G/A	17
chr5	2453432	G	G/C	33
chr5	2751374	C	C/T	18
chr5	2764076	A	A/C	31
chr5	2766064	A	G/G	33
chr5	2766108	C	G/G	33
chr5	2766947	G	G/A	38
chr5	2773683	G	G/T	46
chr5	2857244	A	A/G	19
chr5	3004891	T	C/C	34
chr5	3004940	G	C/C	36
chr5	3185806	G	G/C	45
chr5	3351841	A	A/G	11
chr5	3351847	C	C/T	18
chr5	3351854	A	A/G	18
chr5	3415012	G	G/C	42
chr5	3454027	A	A/T	41
chr5	3464619	A	A/G	24
chr5	3493016	G	G/C	26
chr5	3739815	T	T/G	46
chr5	3740098	G	G/A	44
chr5	3815372	T	T/C	33
chr5	4029368	C	C/T	36
chr5	4292736	G	G/A	46
chr5	4392152	T	T/A	30
chr5	5280317	A	A/G	35
chr5	5652369	T	C/C	38
chr5	5666958	A	A/C	44
chr5	5666974	T	T/G	44
chr5	5666983	C	C/A	44
chr5	5666986	G	G/C	44
chr5	5742246	C	C/T	29
chr5	6080136	A	A/G	19
chr5	6080160	A	A/G	19
chr5	6362851	A	A/C	46
chr5	6523118	T	T/C	37
chr5	6837178	G	G/T	22
chr5	6837237	A	A/G	36
chr5	6837250	G	G/A	44
chr5	6887010	G	G/T	44
chr5	6967533	A	A/T	29
chr5	6967535	G	G/T	33
chr5	7068666	A	A/T	34
chr5	7117811	T	T/C	42
chr5	7131140	TG	TG/T	42
chr5	7238259	C	C/A	17
chr5	7315346	A	A/G	31
chr5	7423702	T	T/C	46
chr5	7426385	C	C/A	36
chr5	7456308	C	C/T	33
chr5	7569117	A	A/G	11
chr5	7678559	G	T/T	42
chr5	7678604	G	A/A	42
chr5	7997264	C	C/A	37
chr5	8180750	A	A/G	18
chr5	8180780	ATTTTT	ATTTTT/ATTTTTTT	20
chr5	8356785	G	G/T	40
chr5	8356807	A	A/C	40
chr5	8356818	C	C/T	40
chr5	8358263	A	A/T	27
chr5	8416237	T	T/C	43
chr5	8431056	A	A/C	34
chr5	8457106	T	T/C	46
chr5	8868367	C	C/G	33
chr5	9117230	A	A/C	40
chr5	9174459	A	G/G	20
chr5	9190564	G	G/T	28
chr5	9190581	G	G/A	26
chr5	9190606	T	T/G	34
chr5	9344676	C	C/T	42
chr5	9414503	A	A/T	30
chr5	9464815	G	G/A	26
chr5	9513645	C	C/T	36
chr5	9561194	T	T/C	13
chr5	9570934	CTATTT	CTATTT/CTTT	45
chr5	9635777	T	T/C	43
chr5	9776248	A	A/G	47
chr5	9798614	G	G/A	30
chr5	9913364	T	T/C	45
chr5	10038715	T	T/C	39
chr5	10055943	T	T/C	46
chr5	10055950	G	G/A	42
chr5	10117567	T	T/C	31
chr5	10117589	C	C/T	31
chr5	10129464	C	C/T	43
chr5	10129469	A	A/G	43
chr5	10130068	A	A/G	46
chr5	10241968	G	G/A	36
chr5	10299341	G	A/A	35
chr5	10367236	A	A/G	36
chr5	10367255	G	G/A	18
chr5	10367256	T	T/G	36
chr5	10379552	A	A/G	35
chr5	10500321	C	C/T	35
chr5	10574644	G	G/A	45
chr5	10574655	T	T/A	38
chr5	10574676	A	A/G	35
chr5	10574688	C	C/T	24
chr5	10579779	G	G/C	41
chr5	10579781	G	G/A	38
chr5	10602923	T	T/C	42
chr5	10602925	T	T/G	43
chr5	10602935	A	A/G	42
chr5	10605190	C	C/T	18
chr5	10605244	G	G/A	42
chr5	10606555	T	T/G	40
chr5	10606594	A	A/G	46
chr5	10618972	T	T/C	39
chr5	10638075	T	T/C	40
chr5	10681922	C	C/T	42
chr5	10690298	C	C/T	40
chr5	10708537	A	A/C	19
chr5	10728622	T	T/G	46
chr5	10728629	G	G/A	45
chr5	10729112	C	G/G	28
chr5	10751101	A	A/G	15
chr5	10751120	T	T/C	14
chr5	10758809	A	A/G	23
chr5	10813699	C	C/G	40
chr5	10823488	T	T/A	45
chr5	10845337	C	C/A	11
chr5	10883523	A	A/G	46
chr5	10885381	T	T/C	46
chr5	10975705	C	C/T	37
chr5	11060574	T	T/A	46
chr5	11068816	A	A/C	37
chr5	11083144	G	G/A	13
chr5	11083174	T	T/A	13
chr5	11083195	A	A/G	13
chr5	11091006	A	A/G	24
chr5	11091425	T	T/C	47
chr5	11099917	A	A/T	45
chr5	11099926	C	C/A	46
chr5	11153437	C	C/T	27
chr5	11154759	T	T/G	45
chr5	11154795	G	G/A	41
chr5	11154799	C	C/T	41
chr5	11208120	A	G/G	17
chr5	11214562	G	G/C	45
chr5	11214574	C	C/A	45
chr5	11273248	T	T/C	17
chr5	11294609	T	T/A	43
chr5	11297447	T	T/C	32
chr5	11335827	G	G/T	39
chr5	11335870	A	A/G	38
chr5	11360925	T	T/A	20
chr5	11393097	C	C/G	44
chr5	11398881	T	G/G	12
chr5	11398904	A	G/G	12
chr5	11399718	T	T/C	20
chr5	11407625	A	A/G	45
chr5	11407631	A	A/G	46
chr5	11409655	G	G/A	46
chr5	11411121	A	A/G	38
chr5	11411160	T	T/G	41
chr5	11411185	T	T/A	42
chr5	11411194	C	C/G	42
chr5	11411203	A	A/G	18
chr5	11411779	T	T/C	47
chr5	11472533	C	T/T	34
chr5	11472592	A	G/G	34
chr5	11476074	T	T/C	41
chr5	11477028	A	G/G	44
chr5	11477050	A	G/G	44
chr5	11478525	T	T/C	19
chr5	11479315	C	C/T	44
chr5	11498593	T	T/C	42
chr5	11498619	C	C/T	42
chr5	11499570	T	T/C	42
chr5	11527889	C	C/G	43
chr5	11527897	G	G/A	43
chr5	11549783	T	T/G	46
chr5	11549793	C	C/T	46
chr5	11569902	T	G/G	11
chr5	11569921	A	G/G	11
chr5	11591796	T	T/G	23
chr5	11594319	A	A/G	16
chr5	11594345	A	A/C	20
chr5	11631130	A	A/G	47
chr5	11644481	A	A/G	29
chr5	11646127	G	G/A	44
chr5	11646146	G	G/A	44
chr5	11646175	A	A/G	43
chr5	11650285	T	T/A	12
chr5	11653760	C	C/G	28
chr5	11657482	T	T/C	16
chr5	11657496	C	C/T	11
chr5	11666085	A	A/G	43
chr5	11666095	G	G/A	44
chr5	11666109	A	A/C	43
chr5	11767417	T	T/C	45
chr5	11777308	A	A/G	11
chr5	11777314	T	T/A	36
chr5	11777338	T	T/A	20
chr5	11803700	A	A/G	42
chr5	11803709	T	T/C	42
chr5	11844683	C	C/T	37
chr5	11913027	C	C/G	43
chr5	11917782	C	C/T	26
chr5	11975758	T	T/C	31
chr5	11978689	T	T/G	34
chr5	11996426	G	G/C	42
chr5	12001284	T	T/C	36
chr5	12018929	A	A/G	37
chr5	12034808	C	T/T	44
chr5	12039137	G	C/C	30
chr5	12097981	T	T/A	36
chr5	12133736	A	A/G	42
chr5	12156256	G	A/A	17
chr5	12162753	A	A/G	25
chr5	12190165	C	C/A	44
chr5	12190170	C	C/A	46
chr5	12195653	G	G/A	44
chr5	12195720	T	T/C	44
chr5	12195769	A	A/G	44
chr5	12198016	C	A/A	13
chr5	12198037	C	G/G	13
chr5	12209983	A	A/G	44
chr5	12210014	T	T/C	45
chr5	12210969	C	C/T	46
chr5	12210975	A	A/G	46
chr5	12221932	G	G/C	46
chr5	12221955	T	T/A	46
chr5	12223595	G	G/A	21
chr5	12223637	G	G/A	13
chr5	12224315	A	G/G	28
chr5	12229265	C	C/G	28
chr5	12229297	G	G/C	37
chr5	12229315	C	C/A	29
chr5	12229323	G	G/A	17
chr5	12235242	C	C/A	38
chr5	12235261	T	T/C	39
chr5	12237097	G	G/A	41
chr5	12242823	G	G/A	39
chr5	12242825	T	T/C	40
chr5	12246983	T	T/C	46
chr5	12247011	G	G/A	45
chr5	12247015	T	T/C	46
chr5	12247026	C	C/T	45
chr5	12248080	G	A/A	41
chr5	12248086	T	C/C	44
chr5	12249664	C	C/T	44
chr5	12249688	C	C/CT	41
chr5	12256610	A	A/G	17
chr5	12256611	A	A/G	19
chr5	12282598	G	G/T	35
chr5	12314634	T	T/C	25
chr5	12435007	T	C/C	35
chr5	12457032	A	T/T	45
chr5	12457077	G	A/A	45
chr5	12457084	G	A/A	45
chr5	12461104	G	G/A	27
chr5	12461108	C	C/G	27
chr5	12474660	G	G/A	38
chr5	12474666	C	C/T	37
chr5	12512959	C	C/T	44
chr5	12512989	G	G/A	43
chr5	12512996	C	C/T	43
chr5	12513008	G	G/A	43
chr5	12528056	A	A/C	43
chr5	12576427	A	A/G	38
chr5	12581148	T	T/C	43
chr5	12602307	T	T/C	41
chr5	12602327	T	T/C	41
chr5	12641844	A	A/G	30
chr5	12641849	C	C/A	30
chr5	12664983	A	A/C	24
chr5	12708684	A	A/G	22
chr5	12920885	A	A/G	33
chr5	12967729	T	G/G	28
chr5	12967738	A	C/C	28
chr5	12972740	G	G/A	45
chr5	12972902	A	G/G	26
chr5	12978552	T	T/C	44
chr5	12978599	G	G/A	47
chr5	12989122	T	C/C	36
chr5	12989146	T	A/A	36
chr5	13090273	T	T/C	41
chr5	13091635	T	C/C	38
chr5	13091777	T	T/A	31
chr5	13119837	A	A/C	16
chr5	13119870	T	T/C	33
chr5	13119889	C	C/T	32
chr5	13147795	G	G/T	36
chr5	13152081	T	T/C	11
chr5	13162011	G	G/C	34
chr5	13163669	T	T/C	14
chr5	13164377	G	T/T	17
chr5	13164632	G	G/A	36
chr5	13166435	T	C/C	15
chr5	13166459	C	T/T	15
chr5	13166493	T	G/G	15
chr5	13173788	T	A/A	15
chr5	13173798	C	T/T	15
chr5	13181279	C	T/T	33
chr5	13192465	G	C/C	16
chr5	13192490	T	A/A	16
chr5	13192504	GA	GAA/GAA	16
chr5	13230208	G	G/A	45
chr5	13230242	G	G/A	47
chr5	13325057	A	A/G	35
chr5	13369924	C	C/T	22
chr5	13382499	T	T/G	34
chr5	13382517	T	G/G	35
chr5	13382519	C	A/A	35
chr5	13478742	G	C/C	35
chr5	13478770	A	G/G	35
chr5	13481314	A	A/T	13
chr5	13521276	G	G/A	37
chr5	13521282	G	G/A	46
chr5	13644208	G	G/C	33
chr5	13850289	T	T/C	26
chr5	13850323	C	C/T	29
chr5	13889404	A	A/G	45
chr5	13978761	A	G/G	43
chr5	13989177	A	A/C	44
chr5	13989181	C	C/T	41
chr5	14122319	C	C/T	37
chr5	14122325	G	G/C	36
chr5	14122363	G	G/T	38
chr5	14122398	A	A/T	44
chr5	14122431	C	C/T	38
chr5	14205224	G	G/A	39
chr5	14207076	T	A/A	25
chr5	14598802	G	G/C	42
chr5	14715882	A	A/G	47
chr5	14731040	T	T/C	33
chr5	14852878	T	T/C	28
chr5	14852892	A	A/G	35
chr5	14913264	C	C/T	42
chr5	15238316	C	C/A	44
chr5	15264758	A	G/G	24
chr5	15264764	T	G/G	25
chr5	15264773	T	A/A	25
chr5	15316441	A	A/C	45
chr5	15384748	T	T/C	32
chr5	15801943	C	C/T	42
chr5	15801974	C	C/G	42
chr5	15806094	A	A/T	38
chr5	15995614	T	T/C	41
chr5	15995626	T	T/C	41
chr5	16111229	A	A/G	38
chr5	16228008	G	G/A	40
chr5	16242984	A	A/G	24
chr5	16354938	T	T/C	18
chr5	16487163	C	C/T	33
chr5	16619880	C	C/A	26
chr5	16796330	A	A/G	21
chr5	16796336	T	T/C	21
chr5	16838011	A	G/G	12
chr5	16838062	C	T/T	12
chr5	16838503	T	T/A	23
chr5	16907714	T	T/A	43
chr5	16926983	A	A/G	29
chr5	16926992	C	C/A	29
chr5	16927022	A	A/G	32
chr5	16996958	C	C/T	44
chr5	17137410	T	T/G	18
chr5	17187390	A	A/C	40
chr5	17240446	C	C/G	35
chr5	17240466	G	G/T	34
chr5	17347675	C	C/T	37
chr5	17347680	G	G/A	37
chr5	17368102	T	T/C	31
chr5	17368106	G	G/A	32
chr5	17382237	G	G/T	13
chr5	17427353	C	C/T	21
chr5	17427357	T	T/C	18
chr5	17520302	C	C/T	45
[truncated: 109 more rows]
