# Supplementary material for: Modulating crossover positioning by introducing large structural changes in chromosomes
Source: BMC Genomics. 2015 Feb 15;16(1):89. doi: 10.1186/s12864-015-1276-z (PMC4359564; doi:10.1186/s12864-015-1276-z)
Supplement: Additional file 4: — A comparison of two sets of independent discontinuous deletions covering the same areas on chromosomes 2 and 5 respectively. These comparisons show that the majority of internal Ler-0 mappings in these regions occur at the same positions in different individuals, suggesting that these reads originate from other places in the genome and that these are mapped here erroneously. Therefore all discontinuous deletions are treated as continuous deletions in our analyses. Blue highlighted areas fall outside our defined deletion areas whereas red highlighted areas are chromosomal deletions as defined in Materials and Methods, section ‘Deletion detection’. [file 12864_2015_1276_MOESM4_ESM.xlsx]

## Sheet: Comparisson
Additional file 4: Table comparing discontinuous deletions between independent individuals
Ind. ->	1444-25										1444-3										1444-52										1444-58
chr5	8457081	T	T/A	11	30982	+	27/6	55		chr5	8457081	T	T/A	11	30982	+	.	49		chr2	3923830	G	G/A	46	10485	-	10/9	19		chr2	3923830	G	G/A	46	10485	-	9/7	17
chr5	8457081	T	T/A	11	30982	+	27/5	55												chr2	3923843	A	A/G	46	10485	-	10/9	19		chr2	3923843	A	A/G	46	10485	-	9/7	17
chr5	8457082	G	G/A	11	30982	+	27/6	55		chr5	8457082	G	G/A	11	30982	+	.	49		chr2	3978217	C	C/T	46	10512	+	13/13	27		chr2	3978217	C	C/T	46	10512	+	15/12	27
chr5	8457082	G	G/A	11	30982	+	27/5	55												chr2	3978226	T	T/C	46	10512	+	13/13	27		chr2	3978226	T	T/C	46	10512	+	15/12	27
chr5	8457106	T	T/C	46	30982	+	27/26	55		chr5	8457106	T	T/C	46	30982	+	21/25	49		chr2	4092276	C	C/T	45	10535	+	8/10	18		chr2	4092276	C	C/T	45	10535	+	.	9
chr5	8783708	C	C/T	20	31068	-	.	7		chr5	8783708	C	C/T	20	31068	-	.	-1		chr2	4129036	A	A/G	46	10541	-	13/7	21		chr2	4129036	A	A/G	46	10541	-	.	18
chr5	8783732	A	A/G	22	31068	-	.	7		chr5	8783732	A	A/G	22	31068	-	.	-1		chr2	4129076	G	G/A	46	10541	-	14/7	21		chr2	4129076	G	G/A	46	10541	-	.	18
chr5	8868367	C	C/G	38	31092	-	18/8	28		chr5	8868367	C	C/G	38	31092	-	.	-1		chr2	4157891	T	T/G	37	10556	+	7/8	16		chr2	4157891	T	T/G	37	10556	+	.	12
chr5	9117230	A	A/C	43	31171	+	.	18		chr5	9117230	A	A/C	43	31171	+	12/8	26		chr2	4157899	T	T/C	37	10556	+	6/9	16		chr2	4157899	T	T/C	37	10556	+	.	12
chr5	9123824	C	C/G	24	31173	+	.	7		chr5	9123824	C	C/G	24	31173	+	.	-1		chr2	4157912	A	A/G	37	10556	+	6/9	16		chr2	4157912	A	A/G	37	10556	+	.	12
chr5	9190564	G	G/T	40	31192	-	.	27		chr5	9190564	G	G/T	40	31192	-	.	16		chr2	4178612	A	A/G	30	10567	-	.	4		chr2	4178612	A	A/G	30	10567	-	.	3
chr5	9190581	G	G/A	40	31192	-	.	27		chr5	9190581	G	G/A	40	31192	-	.	16		chr2	4178639	T	T/G	30	10567	-	.	4		chr2	4178639	T	T/G	30	10567	-	.	3
chr5	9190606	T	T/G	40	31192	-	.	27		chr5	9190606	T	T/G	40	31192	-	.	16		chr2	4196604	C	C/T	47	10577	-	13/6	19		chr2	4196604	C	C/T	47	10577	-	.	22
chr5	9413669	A	A/C	30	31258	+	.	4		chr5	9413669	A	A/C	30	31258	+	6/4	10		chr2	4205285	G	G/C	41	10586	+	18/7	27		chr2	4205285	G	G/C	41	10586	+	.	11
chr5	9413669	A	A/C	30	31258	+	.	4		chr5	9413669	A	A/C	30	31258	+	6/4	10		chr2	4208455	T	T/G	46	10588	+	20/19	39		chr2	4208455	T	T/G	46	10588	+	.	17
chr5	9413669	A	A/C	30	31259	+	.	4		chr5	9413669	A	A/C	30	31259	+	6/4	10		chr2	4210216	T	T/C	44	10589	+	10/11	21		chr2	4210216	T	T/C	44	10589	+	.	16
chr5	9413669	A	A/C	30	31259	+	.	4		chr5	9413669	A	A/C	30	31259	+	6/4	10		chr2	4277049	T	T/G	45	10615	-	12/12	27		chr2	4277049	T	T/G	45	10615	-	.	7
chr5	9414503	A	A/T	40	31260	-	.	10		chr5	9414503	A	A/T	40	31260	-	.	4		chr2	4277057	C	C/T	45	10615	-	13/12	27		chr2	4277057	C	C/T	45	10615	-	.	7
chr5	9464815	G	G/A	35	31273	+	.	16		chr5	9464815	G	G/A	35	31273	+	.	3		chr2	4283604	T	T/G	46	10619	+	.	11		chr2	4283604	T	T/G	46	10619	+	.	21
chr5	9513645	C	C/T	45	31287	+	.	10		chr5	9513645	C	C/T	45	31287	+	8/12	20		chr2	4289059	C	C/T	37	10623	-	.	13		chr2	4289059	C	C/T	37	10623	-	.	18
chr5	9561194	T	T/C	36	31300	+	.	6		chr5	9561194	T	T/C	36	31300	+	.	4		chr2	4289880	A	A/G	14	10625	-	.	-1		chr2	4289880	A	A/G	14	10625	-	.	-1
chr5	9561194	T	T/C	36	31301	-	.	6		chr5	9561194	T	T/C	36	31301	-	.	4		chr2	4300129	G	G/T	40	10629	-	.	16		chr2	4300129	G	G/T	40	10629	-	.	10
chr5	9570955	G	G/A	23	31305	-	31/3	41		chr5	9570955	G	G/A	23	31305	-	.	50		chr2	4339845	T	T/C	47	10638	-	.	13		chr2	4339845	T	T/C	47	10638	-	.	13		AMU-5-162	5	9561932	9571104	9171	deletion in Ler-0		Ler-0	TE	novel/modified TE
chr5	9570963	C	C/T	47	31305	-	28/6	41		chr5	9570963	C	C/T	47	31305	-	31/7	50		chr2	4533400	T	T/A	23	10723	-	.	4		chr2	4533400	T	T/A	23	10723	-	.	10
chr5	9635777	T	T/C	46	31323	+	.	15		chr5	9635777	T	T/C	46	31323	+	.	13		chr2	4574930	C	C/G	38	10736	+	.	4		chr2	4574930	C	C/G	38	10736	+	.	8
chr5	9776248	A	A/G	47	31355	-	.	19		chr5	9776248	A	A/G	47	31355	-	.	18		chr2	4597816	A	A/C	43	10742	-	.	4		chr2	4597816	A	A/C	43	10742	-	.	4
chr5	9798614	G	G/A	35	31362	-	.	7		chr5	9798614	G	G/A	35	31362	-	.	-1		chr2	4597816	A	A/C	43	10742	-	.	4		chr2	4597816	A	A/C	43	10742	-	.	4
chr5	9913364	T	T/C	45	31390	-	.	16		chr5	9913364	T	T/C	45	31390	-	.	28		chr2	4597816	A	A/C	43	10743	-	.	4		chr2	4597816	A	A/C	43	10743	-	.	4
chr5	10038715	T	T/C	44	31423	-	.	17		chr5	10038715	T	T/C	44	31423	-	.	11		chr2	4597816	A	A/C	43	10743	-	.	4		chr2	4597816	A	A/C	43	10743	-	.	4
chr5	10102036	A	A/C	22	31435	+	.	-1		chr5	10102036	A	A/C	22	31435	+	.	-1		chr2	4622059	G	G/T	46	10752	-	.	10		chr2	4622059	G	G/T	46	10752	-	.	14
chr5	10102061	C	C/T	19	31435	+	.	-1		chr5	10102061	C	C/T	19	31435	+	.	-1		chr2	4622087	A	A/G	46	10752	-	.	10		chr2	4622087	A	A/G	46	10752	-	.	14
chr5	10117567	T	T/C	35	31445	+	.	3		chr5	10117567	T	T/C	35	31445	+	.	-1		chr2	4625409	T	T/C	19	10755	+	.	-1		chr2	4625409	T	T/C	19	10755	+	.	-1
chr5	10117589	C	C/T	35	31445	+	.	3		chr5	10117589	C	C/T	35	31445	+	.	-1		chr2	4625419	A	A/T	19	10755	+	.	-1		chr2	4625419	A	A/T	19	10755	+	.	-1
chr5	10129464	C	C/T	45	31448	+	.	18		chr5	10129464	C	C/T	45	31448	+	.	13		chr2	4625433	A	A/G	19	10755	+	.	-1		chr2	4625433	A	A/G	19	10755	+	.	-1
chr5	10129469	A	A/G	45	31448	+	.	18		chr5	10129469	A	A/G	45	31448	+	.	13		chr2	4698465	C	C/G	44	10776	+	.	23		chr2	4698465	C	C/G	44	10776	+	.	22
chr5	10130068	A	A/G	46	31449	-	.	18		chr5	10130068	A	A/G	46	31449	-	.	25		chr2	4714971	C	C/G	45	10783	+	.	9		chr2	4714971	C	C/G	45	10783	+	.	9
chr5	10241968	G	G/A	41	31476	-	.	22		chr5	10241968	G	G/A	41	31476	-	.	9		chr2	4717744	G	G/C	43	10787	-	.	5		chr2	4717744	G	G/C	43	10787	-	.	7
chr5	10379552	A	A/G	44	31516	-	.	8		chr5	10379552	A	A/G	44	31516	-	.	11		chr2	4717750	C	C/T	43	10787	-	.	5		chr2	4717750	C	C/T	43	10787	-	.	7
chr5	10500321	C	C/T	43	31566	-	.	13		chr5	10500321	C	C/T	43	31566	-	.	8		chr2	4723187	A	A/G	47	10792	+	.	8		chr2	4723187	A	A/G	47	10792	+	.	19
chr5	10574644	G	G/A	47	31585	+	19/24	45		chr5	10574644	G	G/A	47	31585	+	17/28	45		chr2	4723190	G	G/A	47	10792	+	.	8		chr2	4723190	G	G/A	47	10792	+	.	19
chr5	10574644	G	G/A	47	31585	+	19/24	45		chr5	10574644	G	G/A	47	31585	+	17/28	45		chr2	4740505	C	C/T	12	10801	-	.	-1		chr2	4740505	C	C/T	12	10801	-	.	-1
chr5	10574644	G	G/A	47	31586	+	19/24	45		chr5	10574644	G	G/A	47	31586	+	17/28	45		chr2	4740533	A	A/G	44	10801	+	.	6		chr2	4740533	A	A/G	44	10801	+	.	8
chr5	10574644	G	G/A	47	31586	+	19/24	45		chr5	10574644	G	G/A	47	31586	+	17/28	45		chr2	4753443	C	C/T	42	10805	-	.	8		chr2	4753443	C	C/T	42	10805	-	.	4
chr5	10574655	T	T/A	46	31585	+	19/24	45		chr5	10574655	T	T/A	46	31585	+	17/28	45		chr2	4753462	A	A/C	41	10805	-	.	8		chr2	4753462	A	A/C	41	10805	-	.	4
chr5	10574655	T	T/A	46	31585	+	19/24	45		chr5	10574655	T	T/A	46	31585	+	17/28	45		chr2	4783376	G	G/A	31	10814	-	.	5		chr2	4783376	G	G/A	31	10814	-	.	6
chr5	10574655	T	T/A	46	31586	+	19/24	45		chr5	10574655	T	T/A	46	31586	+	17/28	45		chr2	4809256	G	G/A	46	10821	-	.	10		chr2	4809256	G	G/A	46	10821	-	.	3
chr5	10574655	T	T/A	46	31586	+	19/24	45		chr5	10574655	T	T/A	46	31586	+	17/28	45		chr2	4820353	G	G/T	24	10825	-	.	11		chr2	4820353	G	G/T	24	10825	-	.	6
chr5	10574676	A	A/G	46	31586	+	18/16	45		chr5	10574676	A	A/G	46	31586	+	15/21	45		chr2	4848738	T	T/C	34	10837	+	.	7		chr2	4848738	T	T/C	34	10837	+	.	18
chr5	10574688	C	C/T	45	31586	+	.	45		chr5	10574688	C	C/T	45	31586	+	.	45		chr2	4848738	T	T/C	34	10837	+	.	7		chr2	4848738	T	T/C	34	10837	+	.	18
chr5	10579779	G	G/C	45	31587	-	.	8		chr5	10579779	G	G/C	45	31587	-	.	10		chr2	4848738	T	T/C	34	10838	+	.	7		chr2	4848738	T	T/C	34	10838	+	.	18
chr5	10579781	G	G/A	45	31587	-	.	8		chr5	10579781	G	G/A	45	31587	-	.	10		chr2	4848738	T	T/C	34	10838	+	.	7		chr2	4848738	T	T/C	34	10838	+	.	18
chr5	10594524	G	G/A	30	31594	+	.	-1		chr5	10594524	G	G/A	30	31594	+	.	-1		chr2	4848738	T	T/C	34	10838	-	.	7		chr2	4848738	T	T/C	34	10838	-	.	18
chr5	10602923	T	T/C	45	31596	-	.	14		chr5	10602923	T	T/C	45	31596	-	.	3		chr2	4848738	T	T/C	34	10838	-	.	7		chr2	4848738	T	T/C	34	10838	-	.	18
chr5	10602925	T	T/G	45	31596	-	.	14		chr5	10602925	T	T/G	45	31596	-	.	3		chr2	4951117	T	T/C	36	10869	+	13/4	17		chr2	4951117	T	T/C	36	10869	+	5/5	13
chr5	10602935	A	A/G	45	31596	-	.	14		chr5	10602935	A	A/G	45	31596	-	.	3		chr2	4973558	T	T/A	45	10880	-	.	12		chr2	4973558	T	T/A	45	10880	-	.	6
chr5	10605190	C	C/T	34	31597	+	.	17		chr5	10605190	C	C/T	34	31597	+	.	25		chr2	4973576	C	C/T	47	10880	+	.	13		chr2	4973576	C	C/T	47	10880	+	.	14
chr5	10605244	G	G/A	46	31597	+	.	17		chr5	10605244	G	G/A	46	31597	+	.	25		chr2	5080656	T	T/A	11	10915	+	.	7		chr2	5080656	T	T/A	11	10915	+	.	5
chr5	10606555	T	T/G	46	31598	+	.	13		chr5	10606555	T	T/G	46	31598	+	.	18		chr2	5080677	C	C/T	11	10915	+	.	7		chr2	5080677	C	C/T	11	10915	+	.	5
chr5	10606594	A	A/G	46	31598	+	.	13		chr5	10606594	A	A/G	46	31598	+	.	18		chr2	5090417	A	A/G	39	10921	+	3/8	11		chr2	5090417	A	A/G	39	10921	+	6/11	18
chr5	10618972	T	T/C	41	31601	-	.	7		chr5	10618972	T	T/C	41	31601	-	.	4		chr2	5090423	T	T/C	36	10921	+	.	11		chr2	5090423	T	T/C	36	10921	+	.	18
chr5	10638075	T	T/C	43	31609	+	.	23		chr5	10638075	T	T/C	43	31609	+	.	6		chr2	5148788	T	T/C	46	10953	-	.	12		chr2	5148788	T	T/C	46	10953	-	.	23
chr5	10690298	C	C/T	44	31632	-	.	6		chr5	10690298	C	C/T	44	31632	-	.	9		chr2	5155393	T	T/G	41	10957	+	.	17		chr2	5155393	T	T/G	41	10957	+	.	9
chr5	10708537	A	A/C	39	31640	+	.	4		chr5	10708537	A	A/C	39	31640	+	.	10		chr2	5155400	G	G/A	41	10957	+	.	17		chr2	5155400	G	G/A	41	10957	+	.	9
chr5	10728622	T	T/G	46	31650	+	.	34		chr5	10728622	T	T/G	46	31650	+	.	26		chr2	5218260	G	G/T	45	10970	+	.	14		chr2	5218260	G	G/T	45	10970	+	.	10
chr5	10728629	G	G/A	46	31650	+	.	34		chr5	10728629	G	G/A	46	31650	+	.	26		chr2	5305445	T	T/C	19	11004	-	.	-1		chr2	5305445	T	T/C	19	11004	-	.	-1
chr5	10751101	A	A/G	23	31663	+	.	-1		chr5	10751101	A	A/G	23	31663	+	.	-1		chr2	5305457	T	T/C	19	11004	-	.	-1		chr2	5305457	T	T/C	19	11004	-	.	-1
chr5	10751120	T	T/C	23	31663	+	.	-1		chr5	10751120	T	T/C	23	31663	+	.	-1		chr2	5305462	G	G/A	18	11004	-	.	-1		chr2	5305462	G	G/A	18	11004	-	.	-1
chr5	10813699	C	C/G	40	31681	+	.	18		chr5	10813699	C	C/G	40	31681	+	.	6		chr2	5331328	G	G/A	43	11013	+	.	-1		chr2	5331328	G	G/A	43	11013	+	.	-1
chr5	10823488	T	T/A	46	31685	+	6/14	28		chr5	10823488	T	T/A	46	31685	+	21/25	46		chr2	5331354	A	A/G	38	11013	+	.	-1		chr2	5331354	A	A/G	38	11013	+	.	-1
chr5	10845337	C	C/A	21	31694	-	.	8		chr5	10845337	C	C/A	21	31694	-	.	3		chr2	5358271	C	C/T	44	11022	+	.	19		chr2	5358271	C	C/T	44	11022	+	.	9
chr5	10883523	A	A/G	46	31707	-	.	30		chr5	10883523	A	A/G	46	31707	-	.	38		chr2	5383821	G	G/A	34	11028	+	.	-1		chr2	5383821	G	G/A	34	11028	+	.	-1
chr5	10885381	T	T/C	46	31708	+	.	15		chr5	10885381	T	T/C	46	31708	+	.	25		chr2	5427423	T	T/C	31	11049	-	.	7		chr2	5427423	T	T/C	31	11049	-	.	4
chr5	10975705	C	C/T	43	31734	-	.	21		chr5	10975705	C	C/T	43	31734	-	.	8		chr2	5443284	T	T/C	41	11054	-	12/2	14		chr2	5443284	T	T/C	41	11054	-	.	16
chr5	11060574	T	T/A	46	31755	-	.	30		chr5	11060574	T	T/A	46	31755	-	.	32		chr2	5443287	G	G/A	41	11054	-	12/2	14		chr2	5443287	G	G/A	41	11054	-	.	16
chr5	11068816	A	A/C	45	31759	+	.	8		chr5	11068816	A	A/C	45	31759	+	.	10		chr2	5469733	G	G/A	46	11068	+	.	17		chr2	5469733	G	G/A	46	11068	+	.	23
chr5	11083144	G	G/A	29	31765	+	6/18	25		chr5	11083144	G	G/A	29	31765	+	.	-1		chr2	5469792	T	T/C	44	11068	+	.	17		chr2	5469792	T	T/C	44	11068	+	.	23
chr5	11083174	T	T/A	28	31765	+	6/18	25		chr5	11083174	T	T/A	28	31765	+	.	-1		chr2	5520314	G	G/T	42	11091	-	.	7		chr2	5520314	G	G/T	42	11091	-	.	8
chr5	11083195	A	A/G	29	31765	+	6/17	25		chr5	11083195	A	A/G	29	31765	+	.	-1		chr2	5529950	T	T/C	41	11094	-	.	6		chr2	5529950	T	T/C	41	11094	-	.	12
chr5	11091006	A	A/G	44	31767	-	.	-1		chr5	11091006	A	A/G	44	31767	-	.	13		chr2	5605269	T	T/G	42	11122	-	12/11	24		chr2	5605269	T	T/G	42	11122	-	19/12	38
chr5	11091425	T	T/C	47	31768	-	.	33		chr5	11091425	T	T/C	47	31768	-	.	41		chr2	5624630	A	A/T	47	11131	-	.	22		chr2	5624630	A	A/T	47	11131	-	.	24
chr5	11099917	A	A/T	47	31773	+	.	29		chr5	11099917	A	A/T	47	31773	+	.	19		chr2	5708408	A	A/G	47	11153	+	.	16		chr2	5708408	A	A/G	47	11153	+	.	23
chr5	11099926	C	C/A	47	31773	+	.	29		chr5	11099926	C	C/A	47	31773	+	.	19		chr2	5708427	G	G/A	47	11153	+	.	16		chr2	5708427	G	G/A	47	11153	+	.	23
chr5	11153437	C	C/T	36	31797	-	.	21		chr5	11153437	C	C/T	36	31797	-	.	4		chr2	5708436	C	C/T	47	11153	+	.	16		chr2	5708436	C	C/T	47	11153	+	.	23
chr5	11154759	T	T/G	46	31799	+	12/24	37		chr5	11154759	T	T/G	46	31799	+	18/31	52		chr2	5773071	A	A/G	41	11178	+	.	4		chr2	5773071	A	A/G	41	11178	+	9/12	21
chr5	11154795	G	G/A	46	31799	+	13/24	37		chr5	11154795	G	G/A	46	31799	+	17/30	52		chr2	5773085	T	T/G	41	11178	+	.	4		chr2	5773085	T	T/G	41	11178	+	9/12	21
chr5	11154799	C	C/T	46	31799	+	13/24	37		chr5	11154799	C	C/T	46	31799	+	17/30	52		chr2	5773105	C	C/G	41	11178	+	.	4		chr2	5773105	C	C/G	41	11178	+	9/10	21
chr5	11273248	T	T/C	30	31894	+	.	11		chr5	11273248	T	T/C	30	31894	+	.	-1		chr2	5800523	C	C/A	41	11184	+	.	22		chr2	5800523	C	C/A	41	11184	+	5/6	40
chr5	11294609	T	T/A	46	31904	+	.	10		chr5	11294609	T	T/A	46	31904	+	.	10		chr2	5800523	C	C/A	41	11184	+	.	8		chr2	5800523	C	C/A	41	11184	+	5/6	19
chr5	11297447	T	T/C	39	31907	+	.	4		chr5	11297447	T	T/C	39	31907	+	.	-1		chr2	5800523	C	C/A	41	11185	-	.	22		chr2	5800523	C	C/A	41	11185	-	5/6	40
chr5	11335827	G	G/T	40	31927	+	5/25	31		chr5	11335827	G	G/T	40	31927	+	8/15	23		chr2	5800523	C	C/A	41	11185	-	.	8		chr2	5800523	C	C/A	41	11185	-	5/6	19
chr5	11335829	C	C/T	28	31927	+	28/2	31		chr5	11335829	C	C/T	28	31927	+	.	23		chr2	5800537	T	T/C	19	11185	+	.	8		chr2	5800537	T	T/C	19	11185	+	2/5	19
chr5	11335870	A	A/G	39	31927	+	5/24	31		chr5	11335870	A	A/G	39	31927	+	8/15	23		chr2	5800585	T	T/C	18	11185	+	.	8		chr2	5800585	T	T/C	18	11185	+	2/5	19
chr5	11360925	T	T/A	34	31937	-	.	8		chr5	11360925	T	T/A	34	31937	-	2/3	5		chr2	5833110	C	C/A	32	11191	+	.	18		chr2	5833110	C	C/A	32	11191	+	20/7	29
chr5	11393053	A	A/G	11	31949	-	.	12		chr5	11393053	A	A/G	11	31949	-	18/4	24		chr2	5833114	C	C/T	38	11191	+	16/2	18		chr2	5833114	C	C/T	38	11191	+	20/8	29
chr5	11393097	C	C/G	45	31949	+	.	21		chr5	11393097	C	C/G	45	31949	+	18/28	48		chr2	5989378	C	C/T	44	11242	-	17/13	31		chr2	5989378	C	C/T	44	11242	-	37/22	64
chr5	11407625	A	A/G	46	31958	+	.	26		chr5	11407625	A	A/G	46	31958	+	29/18	48		chr2	5989392	G	G/A	11	11242	-	.	31		chr2	5989392	G	G/A	11	11242	-	38/3	64
chr5	11407631	A	A/G	46	31958	+	.	26		chr5	11407631	A	A/G	46	31958	+	29/18	48		chr2	5989393	T	T/C	14	11242	-	.	31		chr2	5989392	G	G/A	11	11242	-	38/3	64
chr5	11409655	G	G/A	46	31959	-	.	21		chr5	11409655	G	G/A	46	31959	-	21/24	46		chr2	6008556	A	A/G	28	11252	+	.	-1		chr2	5989393	T	T/C	14	11242	-	38/3	64
chr5	11409771	C	C/T	16	31959	+	.	22		chr5	11409771	C	C/T	16	31959	+	30/2	33		chr2	6008556	A	A/G	28	11253	+	.	-1		chr2	5989393	T	T/C	14	11242	-	38/3	64
chr5	11411121	A	A/G	44	31960	-	.	11		chr5	11411121	A	A/G	44	31960	-	6/11	27
chr5	11411779	T	T/C	47	31961	-	.	19		chr5	11411779	T	T/C	47	31961	-	28/39	67
chr5	11411831	G	G/A	33	31961	+	.	9		chr5	11411831	G	G/A	33	31961	+	4/4	9
chr5	11419794	A	A/G	18	31965	-	.	-1		chr5	11419794	A	A/G	18	31965	-	.	-1
chr5	11419794	A	A/G	18	31966	-	.	-1		chr5	11419794	A	A/G	18	31966	-	.	-1
chr5	11476074	T	T/C	45	31991	-	6/20	26		chr5	11476074	T	T/C	45	31991	-	4/17	21
chr5	11477003	G	G/T	16	31992	-	19/6	25		chr5	11477003	G	G/T	16	31992	-	15/4	19
chr5	11478525	T	T/C	36	31994	-	5/5	10		chr5	11478525	T	T/C	36	31994	-	9/6	15
chr5	11479315	C	C/T	45	31995	-	14/16	34		chr5	11479315	C	C/T	45	31995	-	18/5	33
[truncated: 1 more columns]
