# Supplementary material for: Modulating crossover positioning by introducing large structural changes in chromosomes
Source: BMC Genomics. 2015 Feb 15;16(1):89. doi: 10.1186/s12864-015-1276-z (PMC4359564; doi:10.1186/s12864-015-1276-z)
Supplement: Additional file 5: — SNP list as used for BC genotyping using KASP essays. This list has been adapted from [4]. [file 12864_2015_1276_MOESM5_ESM.xls]

## Sheet: Sheet1
Additional file 5: SNPs selected for development of the BC KASP assay, file adapted from [4].
Chromosome	SNP #	Sequence	Position TAIR9
1	*CER445015	TGGGGTCATTGTCTTCACACAATGTGCGAGGAACAAAACCATAGTTGTGAGGGTACACAACTGATGAGTAGAGAATACGATCAACCTGAATGAGAGAAT[T/C]CAAACTTGTTGAGATTGATTTTGCTATAAGAAAACCATTCATATAAAAAATAAACTTTGTTCTCATCTAACCTTGATGAGTCCTGTCTTTTTGTCAAGC	32210
1	PERL_7259_Ler	AGCATGACAGGAAAGACGCCGGTTCTTGACATCGGTGCTCTGGAGAAGATAAAATCCGGCGACGTAGAAATTGTACCTGCAATCAAACAGTTCTCGCG[T/A]CACCACGTGGAGCTCGTAGATGGTCAGAAGCTAGATATCGACGCTGTGGTTCTCGCCACCGGTTATCGTAGCAACGTCCCTTCTTGGCTTCAGGAAAG	1105667
1	PERL_15479_Ler	TGGAGGATCTTCTAATGTTTCTTAAATTGGCAGCTTCGATCTTGTGCTGTATTATCCAGTAGCACATCGTCCCTAACGTCGTAATCATTATAGTTGCCCC[G/A]ATAGCAGTCACCCAAATGGCTAGCCACTTCTCTTCTTCACCAACAACAACAAACGACAAAGCCAAAAAGGCAACAGAGATGAGAACACAGGCAAGCCACA	2386464
1	CER465333	AACTCCTCCGTAAGTCAGCCATCGATTTGGAGAAGAACAACGAATGCGGTGTAGACGCAAAGAGATTCGCAGAGCTTCTAATGGGTTCAGGAGTAGTGCT[A/T]AACGATAAGATACATTGGGTGACATTCCATTGCGGATACGATTTTGGGTACTTGCTGAAACTCTTGTCAGGGAAAGAATTGCCGGAGGAGATATCGGACT	5470447
1	CER432978	ATGGTTTGACAGCACCTAATTCAACTGCCAACCATATAACAAAACCACATATAACACCTGCAGTAACAAGCTCTACAACAACCAGACCCCAAGAGTCAGC[G/C]CCTGTGCACAATCCCCAAGAATCATCTGCTACTTTCGGTTCTCGTGTATCAAATGTTCCATCCAATCAATTGGTGCCCAAGGATCCCAAGGAACTGGCTG	7582842
1	PERL_77651_Ler	CGACCCGGGAGGAAGGAATGGTCAATCCTTGTATCCTCCAGGTCACTATGTTTCAGTGTGGTGGTTGGGTTCTAGGTGCATCGATTCATCATGCGATCTG[C/T]GATGGGTTAGGTGCGAGTCTGTTCTTCAACGCTATGGCGGAATTAGCTCGCGGAGCGACAAAGATTTCGATCGAACCGGTTTGGGACAGAGAACGTTTAC	10078713
1	PERL_111792_Ler	ATTGGATTTATAATAATAATAATTTTTTTTCTTGGATTTTATAACACTAATAATTTAGCTAACGAGATAATATAGACAAATTTATATGGGATGACGGGTG[G/A]TCATATGCGTTGGGGTATTTTCACGGATGTAAACATTTGATTAAGATGGTAGTTAACTCATTGATGTCTTCGTAGTAGATGAACTACTGTTGAGGGCTAG	13080947
1	CER480480	CATACCAGGTGCCAAATGAACCTAAATACATAGGGTTTTAGAGCAACAAACAATTGGATATTAATGGAGAATTAATGTAAGATATTAATGCACTCACACT[T/A]ATGAATCCATGTCGCATTGTCAAGTAATCAGACTTCCTCACTGATCTAAGTATTTGACGGAAGAAGCACATCTGAAAATTAACCTCTAGTTCCATTAGAT	15981659
1	PERL_160456_Ler	TATTTACTTTTCATTTCAAGTTCTCAGGATTTCCGAGCCGTTAAATTTGTTTGCATAAGGGAATTACAGTTGTGCTTGATCATCGGAGACCGTAGAGTAG[C/G]CGATTTGGTCACTAGGGAGCTAACAAAACGAGGCTCTTGCTCGTTAATCTTTCCACCAACTCATGGTATCGGGGCCTTCCTAACCCAAAAATACGGTTAA	18697969
1	PERL_185054_Ler	TGGCAGATTCATTGATGTGTTTGATTATGTTTAGCTGAAGAATTCTGTGATTCATCTTTAACCATTGTGTTGATGTTGTTGGTGTTATGATGCAGGCGAC[G/A]TTTGACTGCTTACAGAAGACATATGGGTTCCTTACACCAGAGTTCTGGAAAGAGACTAGATTCTCCAGATCGCCCTACCAAGAGCACACTGATTTCTTGT	21689929
1	PERL_223567_Ler	CTCACTGGAGAGGTCACTGTGACAAGAACCGTGAGAAATGTTGGACCGGCCCGTTCAGTCTACAGACCAGTGATTGAGTCTCCTCTTGGTATCGAGCTTG[A/C]TGTGAAACCGAAGACTCTTGTGTTTGGTTCCAACATAACAAAGATTACTTTTAGTGTGAGAGTGAAATCGAGTCATAGAGTTAACACTGATTTTTATTTT	24673477
1	CER425902	TGTTAGACATGAATCTGCTAGAGACACTGCGCACAGAACCGATATTCCTAGGAAGCAAGGCCAAGAGAAGCTTGGAAAGAGCGATATGGAACGACACCAA[T/C]TTCTTGGCTGTAAGTGTTTTCATTACCCCCAATTCATATTTTGTTCTTAAGTGTTTTGATTAATCTGTTTCCCCATTATCCTCTTGTGGTTAGTCTGTGG	26788364
1	CER468291	CATGGACATTGATACCTAACATGTTACCTGAAAGAAGCAGTGGAGGTGGAGGAGATCAAGCAAAAGAGATTGCTGCTGCAACAGCGGCTTCAGAGGCTCC[A/G]CCGCTTGTAGCAGTTGTAAAAGACGAGCTTTATGCTGCGAATTACGCGCAGCAAGAGGTGAAGAAATACGATAAAAGGCTTAATGTATGGAATAAGGTAG	28007099
1	CER468885	AGACAGATACGTCCAAGCAGCAACAGATCACCACAGGACTTGAAGCTCCAGTGGGATCTTCCATTTATGGGAGCGACGGACAAGCGAATGCTCGTCTGCC[C/T]GAGGAGTTGCATACCAGTGTTAGCTCACAGCCACAAAAATCAGATAAGCATGAAAAGGTTGCAAGTAGCAAAGGGCCATCAGCGCCTCGTAAAAGAAATT	29212252
1	*PERL_268547_Ler	TTCTGTCCGAGAAAAGGAAAGCTCTGTTCGAGCCACTTGAACCCATTACGAACTTGAACGGAAAGCGACCAACTGCGGCTGATTCATTGTTGCCACCGCC[G/A]GATTTCGAGACTGCAAACTACCCAAAAGGCTGGTTGATCGGTAAGAAGAGGAAGCTTGTGAATGTTGATGTAGTTGAGAGCATGCGTAGAATAGCTGTCC	30411563
2	*PERL_269150_Ler	ATTCCCCACTTCCGATCCTTCATGACTCACAACAGCTATTTCAGACATCAAATCCTCCCGCTGGAACCGCTGAGACAAAGTCGACGATGAATCCAAGTC[G/C]AAACTAGCCTCATGGGCATGCGAACCCATCGCACTTGAATACACACCACCTGGTCTCCCAACATCTCTTTGTTCCACACGCAGTCGCTTCCCGTTGGAT	68457
2	PERL_273021_Ler	TTGGCGTTGTTGCCCTAATCGGTGTCCCGTTTCTAGAAGGTTCTTGGCTCGCTATAGGAGTCATTTCAGTTCCCATGTCTCTCATTGACACAGACCTTGC[C/T]GTTGAAGGCGGTTGAGCAAACGCAGTTGCGACTGACGAGTCATGACGGCTGAGATTAACTGCAAGAAAGCAAGTAAAATTGGCTTTAGAAGATAAATAGA	557457
2	CER427280	CATACCAGTACTCCAATATATGATCCCAAAAGGGTCCACCTATAAACTTCCCTTCACAAAACGCTTCAACCGCTTTTTCGATAGGATAATCCGCGGTTTC[C/T]TCAGGAGCTAGCTTTTTCCCAAAATGCCATAAGGACACAAACATGTCCTTAGGGTTCCTACAACAATACACAATCTTACAAGACGAGCTCTTAACAGACT	1149913
2	PERL_284251_Ler	TCACCCATGACCCGAGAAAAAGACGACGTCGTTTTCTCATTTCTTTAATTAATCGAAACGTAAGTCTCTATCACCACCTCTGTCATCTCTTTCATCGGAA[T/C]CGTCGTAATCTCCCTTGTCGTCTCCCTCATTCTTAACCACACTATCATCGTCCCCCGAACTTCTGTTTTCACCACCAACATTTTCACTCTCGACATCACT	1716220
2	PERL_291873_Ler	ATTTGATCCGTCAAGAAGTTGAGGGTGTCGATCGACACCCATCTGGTATCGCTTGACACCTACGTCTACGTTGCGAGCAACGAGTTGCGCGTTGAGTTGC[A/G]CCTGCTCCATTATCTGATCCTCATCATGGATGATTATGTGATCATCTAGTCTCTGTCCAGTGACATTATAGGCTTGTCCATCATCATCTCTCAAAACTCA	2300148
2	PERL_319622_Ler	ACAAAGACATAAGTCATTTGCCCAATATCACATGTGGCAATTAAGACATAATATTTTAGTGAATACCTTGAGATATTCTTTGTTCAGAATATGTCGAGAG[G/T]GAACAACACCAGATGAGGCTGTTTGGCTAAGGCCATTCAGACAATCATCCTCTTCCATAACTTGTTTAGCCGCTTCCTCCACTTCGAGAACAAGAGACTC	5412512
2	PERL_330675_Ler	TTTTACCGCCGTTGATCTTCATTGATGAATTTGGGCATTCTTGACATTTAAAAAGTTTTCCGCCGTTAATCTAGAGTTTCCTCTTGGTCTGCAGTAGTGC[G/A]GTTTTGTCACCGATATAGTCGTTGCTGATCAGGTTTTAACGGAGGTGAAGGTTTAAAGCCGTGTTACGCGGTTGAAGACGTCGTGAAGTGCTTCGAGTTC	6545095
2	PERL_340933_Ler	TGGATAAAGGGATGGAGTTATATGAAATGATGAAATCAAGTGGTGTAAAGCTTGAGAGTAATGGTTATGCTACACTTGTGAGGTCTCTGGTTAAAAGTGG[C/T]AAGGTCGCAGAGGCTTATGAAGTGTTTGATTATGCAGTTGATAGCAAGAGTTTGTCAGATGCTTCTGCGTACTCTACACTTGAAACTACCTTGAAATGGT	7675676
2	PERL_354658_Ler	TCTTTGAGAGTATTATCAGTATCAATCAATCTAATGTATTATTATTTTTAATTAATATTATCAACCAGTATCTATTTGTATTTGATTGCCTTTCACGCCT[G/A]CACATAAAATTCAGAGTCGTCGTATATATGTATAAAAATATAATCGTGTTTAGCCATTAGCACATGAGCAAGTCCAAATCTCCCTCTCTCTCTCTCTATC	9671628
2	PERL_369404_Ler	GCAAATAGAATAAAGTAAATGAGACATAAGCAATCAACCAATAAGAGAATGTAAACACCCTAAGAAACTGTTAGGCTCTAAGACTTACCTTGTGCTCTTC[A/G]CGATCTTGCATTCGTGGAAGAGCCGCTTCATGTTTAATGTCATCATAAACTTCATCGTATGCAAAAGCAGAAGGATCCTCCTCTATAGCTTTCTTATGCT	11674816
2	CER427509	CTCAGTATCTGGACATGGTACTTCAAATAATAGTTCATCTAATGTGAGCAATTTCGACCAGCCTGTGACTCAGCAAAGAGTCTTTCATTCTGAGCGAACT[G/C]TACGAGATCCAACAGAAACTAACCGTTTGTCTAAATCTGATGATTCCCTTGCTTCTCAATTTGTAATGGCTCAAACAACATCAGATGCTTTCCTGCCTAT	14771775
2	PERL_402952_Ler	CGTCGCTTCCATCGCAGCAATCTGAGAAACAGACAATGTCATGCTGCTTATCCAATCCAACAAAAACATGTAGATTACTAGCATACAGCAAGAGACAGCT[G/T]AAACGAGAATCATTTAGTCGAATTCAGAACATTAGTAACTACTGACCACAGATTCGATCATTCACACGAGAAGAGTAAACGAACTTTGGAGAACTTCCAA	17651885
2	PERL_410860_Ler	AGATGATTTTGTTTTATTTTTATCACAAGGGTTTGAGCAATTTAAACAAACAGAGGAAAGTATTACAATGGCTAATTAATGGTCTGTTTCTTTACGGGAA[T/C]GGCATATAACGTGTTGGTCCTGTGTAATGTGATACCAAAGGTCTCGTCCATATCCAAGTCCTCTGAAACGACACCGTTAGGAAGCTTCCAGTCAAAGGAA	18773570
2	*PERL_416019_Ler	AACGCAAGCCTCAGATGGAGACATTCCATCATGAGATTTCTCCACGGGAGATGGTGCTACATTGACCATGTCCCCTGAGAGCTTAGCAGACACTTCAAA[G/A]AATTTAGATTCTTCAACTGCAAAAGTATCATGACTAGAAATGATATCAGAAGGGCTTGTCTGTGCTGTTGCACTGACCACAGTGTCCTTGGGTGATCTT	19694139
3	*PERL_416091_Ler	GAAACTTCACAAATTTTTTGAGTAGATCAATTCGCACAATGTTACTCACCATCCGTAGAGTTGTACCTGTTCCTGTGATTGCTTACTTGTTCTGTTATC[G/C]GTGAGCCTAACATGAACCTGTGTTCAACTCTTTGTACTGATCATACTACTTGTCATTTTGTTCTCTTGTGTTTGACTAATGATAGAGAAGGAGAATGGG	14239
3	PERL_422425_Ler	AACCTGACAGCTCTTTTGAATTTTAATTATGTTGCTTGTCAACTAATTCAAATGGATCTTGATTCCAAAACTAATGTTACTAAGAAAATATTTACGCTAG[G/C]CCAATTTGGTTGTGGATTTACGATATTTTGGGCTGGGCCAACAGAAAAGAGCATGTGGCCATATTTGATCAAGTCATTGTAACTTTCATTAGCCGTATGT	887390
3	PERL_429038_Ler	TTGAGGCTTTTCTTGGTTCATATACTCTTACTTTTACTGCCAATTATTACCCAAAATATTCCCTTTAATTTAATTAAATGGTTGTATGTCTAGTGATCTC[T/C]TAGTGGTGCCCTGCATAACTCATGATTTGTGAATGTGTCGGTCTACAAGATTCGATCACCACAAATAAAATAACAATCACTCACAATACATAGAAAAAAG	1750573
3	PERL_435300_Ler	CTGTTAATCTGCAGTGTGTCAGTGCAGAGGTAGAGGTTCCTGGTAATGGTCCTTACAGTCCGATTTCCTTTGTGCCTGGTCTCCCGGTGGCTATACCGTG[T/C]GAGATCACACTGCTTAATGTGCCAAGAGATACCTGTTTATGGCTGAGAATATCAAGAAACGATGAAACTTGCCAATTTGTGTACTTGGATCCAAACCTCT	2674598
3	PERL_466437_Ler	ACGTGTTATAAATTTGATCACTTAGTTGCAACCTATGGAAAGTTAGTTGTTAGTATGTCAGACAGTAATCAACTGATCAGAAACCAGTTTGAAAGGCTCA[C/T]GAAGATTGGTCTGCAATAGCTGTTATAATAGATATCACTTGCGAAAAGAGACTGACATTTTGGTTTAAAGCATGTTTAGATCTTATAGGTTGATCTATTG	6504230
3	CER434254	TGTGTTAAATATATATATTTTTTTTGCATATTTATTGTTGCATATTGTGTTGCATATTTAGTAATGGTTACATTCCCTGTTATCGGAGATCCAAGATAAT[A/G]CGGCTCTTGTGGCATGGACTACTACTCCATGGATTCTTCCAAGTAATCTTGCTTTGTGTGTCAATGCAAAGTTTGTCTATCTTAAGGTTCGTCAACAACA	8252288
3	PERL_502764_Ler	AGAGAAGCCAACACCATATGATCGATCGCAAGCATCGCATTCAATACCATCACGATGGTAAATTAGGGATACACGATGCTCGTGTCCTTGTAACGTGAGA[C/T]TCATAGCTGTTGCGGTTAGAGAGGATCAAATTAATGTTTTGGGGTAATAGCACTTTGGTTTCGTGTAATAATAGATCAATATAGTTGTTCATCTATATAC	9994092
3	PERL_536106_Ler	CTCCCATAGATAGTGAAGCCACCTAGACCAAACCACCACCTCTATTCCCCATAGAGAACCCCACCAGGGCAACACGCAAAGAGATCTTCGCTGCAAACCA[C/G]CGTAGGCTGAAACTACAACAACAAATACCAGCAACACACAAGTAGTAATCAAAGCAAGTCACGAAAGAGCCACAACGGAAAAACGGAGCCGCAAAACCAC	12096622
3	PERL_577028_Ler	TACCCATTCATGCGTTGGGCGATGGACATCGTCGGACCTCTTCATGCGTCCCGCCAAAAGAAATACCTTCTCGTCATGATCGACTATTTCACCAAGTGGG[C/T]CGAGGCGGAATCATATGCCCGGATCCAATCGAAAGACGTCCAGAATTTTTTTTGGAAGAACATTATTTGCCGCCACGGGCTTCCGTACGAAATTATTACC	15264347
3	PERL_618967_Ler	TGCTTCTCTGTTTCTCCGTCGAGTCTCCCGGAGATTTCATAGAATCCAATCGCCTCAAATCGAATCGCTAATCTAGTTGAATCAAGATGGTTTATATCGC[A/T]TCGTGGGACGAATTCGTTGATCGATCTGTTCAGCTTTTTCGAGCTGATCCGGAATCTGTAGGTTAACTATTTTTTTGCTCTCCTCTTTCGATTTCACTAT	18196958
3	PERL_644299_Ler	TGCAGAGGTTGTAGATTCAGATATGAGCGAGGTAGCTGCTTGGCCAATTAAAGCCTTTCTTAGATTAGCGTTGAGATGCATTGGATGCAAGTTGGGAGAC[C/T]CGTTGAGTAGCATGATTCAAGTGACGAAAGAGCTCAGGCTGATTGAGAAATCTGCATATTATCCATCAAACAACAGATCACAGATGAGCTCCATATGACA	21397021
3	CER482305	TTTGTTACACTGGTTTTAGGAGTATTGGACCTGCCATGTTTGAGGGAGAGGCTCTTGGTCTTGAGGCTATGTATGAAACCAGAACAATCCGTGTTCCAAA[T/G]CCACACAAAGCAAGTTTAATCTTTCTTTTCTTTCTTTGGCGTATATACATTATTATTTTTGTTGATCTCTCTAATCATAGATTCTTGTTTAAAAGTGTTA	22607727
3	*PERL_657590_Ler	TTCTGCATTCTGGAATTGTTGGGGCAATCATTTGTGCTCTTGTGACCAATTTTGCAGATTGGTGACCTTAAGGGGTTTTTCGGATTGCTAATGGTCAAT[G/A]TCCAACAGCTGAGAACGAAGCTCAAAATATTGGACAACACTTATGGAAATGGAACTGGTTAACTACTTCATCTACTTTTCTATTCTTCCTCTGTTCTAC	23453779
4	131	CTGAATGTTTTCCGGATCTGCTGAGTCATAAATACGAGTGCTTTAGGCAGGCAAATAAGACTCCAGCATCAATTTGGCTGGGGAAGGTGTTAAAATCTC[T/A]ACGATCAGGTACGTGTATTTCCATTCCTTCTCTGCCTTGTCTTTAAACATCTCCGTGTACACTTTCCCTGCTCCTTGAGGCCC	11691
4	128ac	CAATGAAACAGCAGAGATAATCAAATTCATACAAAAACATAAGCATTTACTAGAATATCTAAAACTAAAGATCTCAAAAGCTTAAATTTGACTTGTAACA[T/A]ACTATAAACGACATCAATCCGTAATTTCTGGATGAGAATGAGAGAAAAATTTCAACAATCAGAAATATAAAATCAATCTGATCTTGAAACGAGAGACATT	296823
4	127	CCAGTCCGTGGTCGTAACTGACAATCAATGTACTTCTCAATATGGATGCTAGATACTTGCTTTACAAAAGCTTCTACACATTTAGTTACATCCCAAAAG[C/G]CTATGCTTCCATCTGTGGCCCCACTGATGAGCAGATAAACATCACTATATGNTGTATTACCTGTCAGGTAAAGTTATCAAAACTATTACGACAAGAAGA	802720
4	125	GTCTNTTCTTCACAAGAAGTGGATTAATGTTGAGACTGAAATGGCTTGAATCTGGATGAACCTTTACCAGCAGAGATAGTCTAAGACTCTAAGAGGGTC[A/T]GTAAAACTTCCTCTTCCCTTTTTCCATTTCAAAAAAACAGGAANCGAGGCNAAGAGGAAGATCACTTAGCAGGAGAGTAGTTAGATTTACATCATTTAAGG	1201380
4	103	CAAAACCATCAATCATCGCGTACGAGCACGAAAGCACGTAAAACCCGAAAACTAAAGCTATTTTGACCTCAAGCAAAGCCAATGAAATTCACACTATAT[G/A]TCACCAATCAGAGCCTATAATTTTCCATTACTACTTAGAATGTCACAACAAAAAAAGAATCAAGTAAAACCTTATCAAACTCTCTAGCTAATCATTTCT	4828282
4	91	CAAGACTCAGATGCAATCTGTGGTTAAGAAGATGAAGCATTCCCCTGCATCAGCTTATAAAAGATTGACCGAGCAGAACATCATGAGTTGTCAGAGAGC[T/A]TACGTTACACCCTCAAAGATCTATCTGTTGGGTCCAGAGCTTGAGACTGCAAATTATGTTGTGAAGAACTTTGCAGAGCATGTCTCGGATTTCATGAGA	6781937
4	75	TTATATCCTAATTAGAATGATATTGCCACACTCTCTCCCTCAAACTACTAAGGACCGCATACCCTTGGCTGTTCTTCCAGCAAAACAATCTTATACCATA[G/A]TCACCAAGAAACTCGCCGCTTAACCTTTGAATAAAGGGAAGTAGACTTCGACACAAGCTATCAACACTATTAATTATGATGTCACATTGAGTGCTC	8930251
4	41	TTCTATTTTTTCTTGGTCTTCTTCCTCTTCTTCGATAAGCGGCTGGTCTCCTTCGCTGTTTTCCTTTTGATTATCGGCTTCTGCAGGTTCTTCAGGCTG[G/C]ACAGAGTGTTCTGCTTCTTCTTCTTCTTGTTCTTCTTCCTCTTTTTCCTGATACTCCTGTGAAAAACACAACAAAATGTCAATCATAATTCATAAGAAG	13170818
4	17	TGATTCAAGACACCAAAACCGCAATGTGAGAGACTTTAAGACTAAAAATCATGGATAAGACTAAAAAAACATGGATAAGTATCAACTGTTCTCACGATT[A/G]TTTATTCATACCACTGTACTTAAACTTAAAACCCACTATACTAAATAGAAAGGTAATCATCAAAAAATCAGTATGTAAAAACCACTTTTGTGAATAAAA	16390345
4	9	AAGCTCATGCCTCCATACATTCGACCAAATGCGCGCATAGGACCTCCATAGCCACCAAAATATTCAGGACGAGAAGAACTTAACATGGAACTTGCGCCA[G/A]CGCTAGGTCCAGCTTCATCAAGAGGCGTTGCTGAATCTATTGCTACCTAAACCCGAAAATCAAAACAGTGTAGCTTCTTTATACATCTTAGATAAGTTT	17429322
4	2	CATTGTTTCTGATATTAACTAGGTGGAACTTTTCAAGGGTTCACCATGAGCCATATAGCTTCTCTTTAACTAAAGTCCTTGCAGGAAAGTTGGAGATCA[A/C]ACTTTATTGTTGATTGGACCTCAGGGATACTCTGTCTTGAACATCATATCAAGATACAGAAGTCTCTTTGAAGTTTGGCAACGTTGCTTTTCTTGGTCATCTATATTAT	18272421
5	*PERL_853156_Ler	TACGAAAAATTCATGATCAACCCTCAGAAATACACTATCTGGATGAATATTTGATAGAGTACGAGATTATATATACTATGCGAAAGTAAAGTTTAACCA[G/C]AGTTTGGAAATTAATGAGCAGACTCACAGTCTTTTCCCCTGAAGCATTTATGTACTCCACGCTAAATCCGATATCCTGGTAAAAGACAACAGAAATATA	1886
5	PERL_862557_Ler	GTAGCGCATCAATAATAAATTGTGGAGCATAAAAATGATAATAAAATGACTATTGTTTGATCTTGGAGTCCAAACAAACTGGATATCTTCAAACCGATGT[C/T]GCCAGGCTTTTGCTTCCCGAATCCAAAATTAAGACTCTTCCCGTTGACCAACTGAATGACTTGTTTAAAATCACCTTCAAAGATAGCTTTGGATCCATTT	875720
5	PERL_869153_Ler	AAGGAAAAGAGTAGGATATTTAGGTTATTTACTATGGACACTCTATTTTGAATTCTGGTTATCAAGTTTATAAGATTGTTTTGAGCCTTTGTGTCTTAGA[A/T]TCGGAAGCAGAGGACTCTGTTCCTGAGTTCCCGCCGCTTCAAAAGAGAGATCTTTCAAAGGTTTTCGGGGAGTTCGGAGAGAAACTCGATCCGTTCTTAC	1766472
5	CER477932	ACTCTTTAACTTGATAACAGCAAATTCGTCCTTATTAGTAGTATACTAATGTTTTGCTATTGCTTTTGCTTTGGCCAAATGGGCCAGCAGTTCAAATGCG[A/G]CATCAACAAACGGGACGTAGACTACCACTAACCACTTTACCTTCTTCATCTTCGTCTTCTACAAGGAGTCCCCGAGAAATATCTTCTTCTTCGGAAGATG	4695328
5	PERL_916785_Ler	CTATGTAGAATCTAGAAAGAAGTAACAAAATTAGAGGAATATAAAAGTGGATACAGCAATTGTTCGTGCGCTTGACTTTATCTGGGAAGGGAATGAGTTT[C/T]GGGACTCGTTTGAATCTTCTAGTTGGGTATCAAGAAAATCATCTTCAATAATATCTGCGTTGCTTAACAAAACCAATATGTACTGACTCAGAAGGAATGT	7624183
5	PERL_952964_Ler	AAGACCGAGTGCGTGGGAGAGGGATTGGAGACGACCAAGTGCGTGGGAGAGGGATTGGAGACGACCGAGTTCAAGGGATCTGTACCATGTGTTATATCGC[A/G]GACCTTGGTTTGTAAATGGGTGGATAGTCACAGTGGATCAATGGAAACCAAACCCAAGACCGGATTTCTTGCAAAAGATTCTTTTCTGGGTGCGCATTAA	10497583
5	PERL_976568_Ler	CCCTGCTTTTTGCTGCATTATAGAACATTTTATTGTTCTGGTCCCCTGCTGCCATCCAGTGAAGCTTTGCTTTCTGTCGAAGATATTTTTCTTCGATTTC[A/G]GACATCCTCTGCCATCTCGCATATGCCACTGCCTCTGCATGCACAGATTGAGTTGTTGGAGCCATCATTGTTGCAGTTTGTAATTCGCAGAGCTTCTTGT	13469056
5	PERL_1026634_Ler	TACGGCCTAACCGCCGACAATCTTCCACCTCCGTCAGCGAGTGCAAAGCTCCTTCAATCCACAACTTTCCAAAAAGTCCGTCTTTACGGATCCGACCCGG[C/G]TGTAATCAAGGCCCTAGCAAACACGGGGATCGAGATCGTCATCGGGGCGTCTAACGGCGATGTACCCGGTCTAGCATCGGACCCGAGTTTCGCCCGAAGC	17130805
5	PERL_1075675_Ler	AAATCCAAAACCAATCAAAGGACGCTCTTGTTTTCTGAAACAACACGATTAGAGAGATCTTCTTATTTATATTAACTCTCTTGGACACTTTAAACGGTTT[T/C]GCACGATTTGGTTCTAGTTCGAACCAGGACGAATGGTTTTATAAATTTACAAACCAAACCGATGAAATTAGTTGTTCTCTTCTTGAGTAATCAACTAATC	20634621
5	CER436560	CAAAGGGATAGACATTAATGGGCTTAAAATGTATTGGGCTTTATTTATTAGGCCCATTAAGCACCGCCGAACGTCGTGACATTGTTAGCTAGCTCGCCGG[A/C]GCAAAATTCAGTCTGTGAAACTTTCGGAGAAGAAGGGATGTCGAGAGGATCTCGATTCGTTAGGGCTCCTGGGCTCTTACTCTGTCGCGTTAATCTTCAA	23562130
5	PERL_1109312_Ler	TTAAAGAATTTGTTGGCCCAAAAGTTAAAGAATCACCATCTAGGCTTTTAGCCTACAAATTTGGACAGATCATAGCACAGAGAATGATTTCTCTAACATG[G/A]ATCGGCCAGGCCTTAATACTAAGCCAATGTGCACAATAAGACAAGTCATAAAATGTTATTCAGATACATGAATATGTTTGTCTTCGTTGGATCAAAAACC	24667070
5	PERL_1116668_Ler	TTTCATTGATGGAGGCACAAGAACCTGCATTGGTATCATCAGCTTCTGTCTTTTCTCGGGTTGATGATGCAACGGTGGCAGCGGGCGATCAATGGAGTCC[A/G]TGCAATCAGAGACCGCACTGACTCCAGATTGAGAATGATCAGTGGTAGTAGTAGTAGTAGTTGCAGTTGTTGTGGTTTGTAAAGAAGTAGAGACAAGGCC	25802059
5	*PERL_1126141_Ler	TGTCACAACTAGAACTAAAATTAAGGATCCATTTTAAATGTTAAAAAGAAAAAATTGGACGATGAGAGTATTAACATGCACTTACCGCATTATCAGCGC[C/T]ATCTTGGTTCGGATTCGGATCCGAATTCGGGTTGACTTTGCCCGTTTCCTGATCCAGCTTCTTCTTCCTGTGTTTCGTCTTCTTCTTCGTCAAGTCAAG	26965212
